# Supplementary material for: Isonicotinamide–2-naphthoic acid (1/1)
Source: Acta Crystallogr Sect E Struct Rep Online. 2011 Nov 25;67(Pt 12):o3440. doi: 10.1107/S1600536811050057 (PMC3239073; doi:10.1107/S1600536811050057)
Supplement: Supplementary file 1 [file e-67-o3440-sup1.cif]

##############################################################################
#                                                                            #
# This CIF contains the data in a paper accepted for publication in          #
# Acta Crystallographica Section E. It conforms to the requirements of       #
# Notes for Authors for Acta Crystallographica Section E, and has been       #
# peer reviewed under the auspices of the IUCr Commission on Journals.       #
#                                                                            #
# Full details of the Crystallographic Information File format               #
# are given in the paper "The Crystallographic Information File (CIF):       #
# a New Standard Archive File for Crystallography" by S. R. Hall, F. H.      #
# Allen and I. D. Brown [Acta Cryst. (1991), A47, 655-685].                  #
#                                                                            #
# The current version of the core CIF dictionary is obtainable from          #
# ftp://ftp.iucr.org/pub/cif_core.dic.                                       #
#                                                                            #
# Software is freely available for graphical display of the structure(s)     #
# in this CIF. For information consult the CIF software page                 #
# http://www.iucr.org/resources/cif/software.                                #
#                                                                            #
# This file may be used for bona fide research purposes within the           #
# scientific community so long as proper attribution is given to the journal # 
# article from which it was obtained.                                        #
#                                                                            #
##############################################################################
data_global
_audit_creation_method     'WinGX routine CIF_UPDATE'
_audit_conform_dict_name     cif_core.dic
_audit_conform_dict_version     2.3
_journal_date_recd_electronic     2011-10-04
_journal_date_accepted     2011-11-22
_journal_name_full     'Acta Crystallographica, Section E'
_journal_year     2011
_journal_volume     67
_journal_issue     12
_journal_page_first     o3440
_journal_page_last     o3440
_journal_paper_category     QO
_journal_coeditor_code     FJ2462
_publ_contact_author_name     'Lemmerer, Andreas'
_publ_contact_author_address
;
Molecular Sciences Institute
School of Chemistry
University of the Witwatersrand
Private Bag 3
PO Wits
2050
South Africa
;
_publ_contact_author_email     andreas.lemmerer@wits.ac.za
_publ_contact_author_fax     '27(11)7176749'
_publ_contact_author_phone     '27(11)7176711'
_publ_section_title
;
Isonicotinamide--2-naphthoic acid (1/1)
;
loop_
    _publ_author_name
    _publ_author_address
    'Madeley, Lee G.'
;
Molecular Sciences Institute
School of Chemistry
University of the Witwatersrand, Johannesburg
PO Wits 2050
South Africa
;
    'Levendis, Demetrius C.'
;
Molecular Sciences Institute
School of Chemistry
University of the Witwatersrand, Johannesburg
PO Wits 2050
South Africa
;
    'Lemmerer, Andreas'
;
Molecular Sciences Institute
School of Chemistry
University of the Witwatersrand, Johannesburg
PO Wits 2050
South Africa
;
data_I
_audit_creation_method     'WinGX routine CIF_UPDATE'
_chemical_name_systematic
;
Isonicotinamide--2-naphthoic acid (1/1)
;
_chemical_formula_moiety     'C6 H6 N2 O, C11 H8 O2'
_chemical_formula_sum     'C17 H14 N2 O3'
_chemical_formula_iupac     'C6 H6 N2 O, C11 H8 O2'
_chemical_formula_weight     294.3
_symmetry_cell_setting     monoclinic
_symmetry_space_group_name_H-M     'P 21/c'
_symmetry_space_group_name_Hall     '-P 2ybc'
loop_
    _symmetry_equiv_pos_as_xyz
    'x, y, z'
    '-x, y+1/2, -z+1/2'
    '-x, -y, -z'
    'x, -y-1/2, z-1/2'
_cell_length_a     8.6665(17)
_cell_length_b     23.752(5)
_cell_length_c     7.3793(15)
_cell_angle_alpha     90
_cell_angle_beta     110.33(3)
_cell_angle_gamma     90
_cell_volume     1424.4(5)
_cell_formula_units_Z     4
_cell_measurement_reflns_used     5555
_cell_measurement_theta_min     1
_cell_measurement_theta_max     27.48
_cell_measurement_temperature     173(2)
_exptl_crystal_description     block
_exptl_crystal_colour     colourless
_exptl_crystal_size_max     0.48
_exptl_crystal_size_mid     0.45
_exptl_crystal_size_min     0.08
_exptl_crystal_density_diffrn     1.372
_exptl_crystal_density_meas     ?
_exptl_crystal_density_method     'not measured'
_exptl_crystal_F_000     616
_exptl_absorpt_coefficient_mu     0.096
_exptl_absorpt_correction_type     integration
_exptl_absorpt_process_details     '(XPREP; Bruker, 2007)'
_exptl_absorpt_correction_T_min     0.9555
_exptl_absorpt_correction_T_max     0.9928
_exptl_special_details
;
Numerical integration absorption corrections based on indexed crystal faces were
applied using the <i>XPREP</i> routine (Bruker, 2004)
;
_diffrn_ambient_temperature     173(2)
_diffrn_radiation_type     MoK\a
_diffrn_radiation_wavelength     0.71073
_diffrn_measurement_device_type     'Bruker APEXII CCD area-detector'
_diffrn_measurement_method     '\w scans'
_diffrn_reflns_number     7507
_diffrn_reflns_av_R_equivalents     0.055
_diffrn_reflns_theta_min     3.04
_diffrn_reflns_theta_max     25.5
_diffrn_reflns_theta_full     25.5
_diffrn_measured_fraction_theta_max     0.984
_diffrn_measured_fraction_theta_full     0.984
_diffrn_reflns_limit_h_min     -10
_diffrn_reflns_limit_h_max     10
_diffrn_reflns_limit_k_min     -28
_diffrn_reflns_limit_k_max     27
_diffrn_reflns_limit_l_min     -8
_diffrn_reflns_limit_l_max     7
_diffrn_standards_number     0
_reflns_number_total     2605
_reflns_number_gt     2130
_reflns_threshold_expression     I>2sigma(I)
_refine_ls_structure_factor_coef     Fsqd
_refine_ls_matrix_type     full
_refine_ls_R_factor_gt     0.041
_refine_ls_wR_factor_ref     0.1186
_refine_ls_goodness_of_fit_ref     1.013
_refine_ls_restrained_S_all     1.013
_refine_ls_number_reflns     2605
_refine_ls_number_parameters     211
_refine_ls_number_restraints     0
_refine_ls_hydrogen_treatment     mixed
_refine_ls_weighting_scheme     calc
_refine_ls_weighting_details
         'calc w=1/[\s^2^(Fo^2^)+(0.0731P)^2^+0.1531P] where P=(Fo^2^+2Fc^2^)/3'
_refine_ls_shift/su_max     0
_refine_diff_density_max     0.208
_refine_diff_density_min     -0.202
_refine_ls_extinction_method     none
loop_
    _atom_type_symbol
    _atom_type_description
    _atom_type_scat_dispersion_real
    _atom_type_scat_dispersion_imag
    _atom_type_scat_source
    C C 0.0033 0.0016 'International Tables Vol C Tables 4.2.6.8 and 6.1.1.4'
    H H 0 0 'International Tables Vol C Tables 4.2.6.8 and 6.1.1.4'
    N N 0.0061 0.0033 'International Tables Vol C Tables 4.2.6.8 and 6.1.1.4'
    O O 0.0106 0.006 'International Tables Vol C Tables 4.2.6.8 and 6.1.1.4'
_computing_data_collection     'APEX2 (Bruker, 2007)'
_computing_cell_refinement     'SAINT-Plus (Bruker, 2007)'
_computing_data_reduction     'SAINT-Plus and XPREP (Bruker, 2007)'
_computing_structure_solution     'SHELXS97 (Sheldrick, 2008)'
_computing_structure_refinement     'SHELXL97 (Sheldrick, 2008)'
_computing_molecular_graphics
;
ORTEP-3 for Windows (Farrugia, 1997) and DIAMOND (Brandenburg,
1999)
;
_computing_publication_material
;
WinGX (Farrugia, 1999) and PLATON (Spek, 2009)
;
loop_
    _atom_site_type_symbol
    _atom_site_label
    _atom_site_fract_x
    _atom_site_fract_y
    _atom_site_fract_z
    _atom_site_U_iso_or_equiv
    _atom_site_adp_type
    _atom_site_calc_flag
    _atom_site_refinement_flags
    _atom_site_occupancy
    _atom_site_disorder_assembly
    _atom_site_disorder_group
    C C1 1.10423(17) 0.44738(6) 0.71685(18) 0.0248(3) Uani d . 1 . .
    C C2 1.08405(18) 0.40155(6) 0.59333(19) 0.0281(3) Uani d . 1 . .
    H H2A 1.1769 0.3829 0.5809 0.034 Uiso calc R 1 . .
    C C3 0.92709(18) 0.38371(7) 0.48958(19) 0.0325(4) Uani d . 1 . .
    H H3 0.9143 0.3518 0.4079 0.039 Uiso calc R 1 . .
    C C4 0.81087(18) 0.45238(7) 0.6185(2) 0.0329(4) Uani d . 1 . .
    H H4 0.7157 0.4703 0.627 0.039 Uiso calc R 1 . .
    C C5 0.96357(17) 0.47215(6) 0.7311(2) 0.0292(3) Uani d . 1 . .
    H H5 0.9727 0.5025 0.8179 0.035 Uiso calc R 1 . .
    C C6 1.26979(17) 0.47009(6) 0.83740(19) 0.0271(3) Uani d . 1 . .
    N N1 1.39399(17) 0.46082(6) 0.77495(19) 0.0324(3) Uani d . 1 . .
    H H1S 1.496(2) 0.4727(7) 0.846(2) 0.036(4) Uiso d . 1 . .
    H H1A 1.375(2) 0.4460(8) 0.663(3) 0.042(5) Uiso d . 1 . .
    N N2 0.79178(15) 0.40878(6) 0.49762(16) 0.0335(3) Uani d . 1 . .
    O O1 1.28451(13) 0.49617(5) 0.98726(14) 0.0371(3) Uani d . 1 . .
    C C7 0.23811(17) 0.35294(6) 0.12753(18) 0.0257(3) Uani d . 1 . .
    C C8 0.25613(18) 0.30807(6) 0.00900(19) 0.0301(3) Uani d . 1 . .
    H H8 0.363 0.2962 0.0172 0.036 Uiso calc R 1 . .
    C C9 0.12123(18) 0.28196(6) -0.11624(19) 0.0313(4) Uani d . 1 . .
    H H9 0.1354 0.2517 -0.1931 0.038 Uiso calc R 1 . .
    C C10 -0.03974(17) 0.29913(6) -0.13394(19) 0.0267(3) Uani d . 1 . .
    C C11 -0.18280(19) 0.27324(7) -0.2630(2) 0.0350(4) Uani d . 1 . .
    H H11 -0.1722 0.2426 -0.3407 0.042 Uiso calc R 1 . .
    C C12 -0.33562(19) 0.29162(7) -0.2774(2) 0.0382(4) Uani d . 1 . .
    H H12 -0.4301 0.2737 -0.3652 0.046 Uiso calc R 1 . .
    C C13 -0.35493(19) 0.33669(7) -0.1639(2) 0.0355(4) Uani d . 1 . .
    H H13 -0.4621 0.3489 -0.1745 0.043 Uiso calc R 1 . .
    C C14 -0.21997(17) 0.36309(6) -0.0382(2) 0.0289(3) Uani d . 1 . .
    H H14 -0.2341 0.3938 0.0371 0.035 Uiso calc R 1 . .
    C C15 -0.05903(16) 0.34512(6) -0.01926(18) 0.0243(3) Uani d . 1 . .
    C C16 0.08343(17) 0.37060(6) 0.11132(18) 0.0246(3) Uani d . 1 . .
    H H16 0.0717 0.4008 0.19 0.03 Uiso calc R 1 . .
    C C17 0.38436(18) 0.38080(6) 0.2707(2) 0.0302(3) Uani d . 1 . .
    O O2 0.52342(13) 0.36681(6) 0.25195(16) 0.0444(3) Uani d . 1 . .
    H H2 0.624(3) 0.3858(10) 0.359(3) 0.085(7) Uiso d . 1 . .
    O O3 0.37325(13) 0.41309(5) 0.39438(14) 0.0404(3) Uani d . 1 . .
loop_
    _atom_site_aniso_label
    _atom_site_aniso_U_11
    _atom_site_aniso_U_22
    _atom_site_aniso_U_33
    _atom_site_aniso_U_12
    _atom_site_aniso_U_13
    _atom_site_aniso_U_23
    C1 0.0286(8) 0.0233(7) 0.0214(6) -0.0021(6) 0.0072(6) 0.0041(5)
    C2 0.0270(8) 0.0301(8) 0.0269(7) -0.0037(6) 0.0091(6) -0.0028(6)
    C3 0.0341(9) 0.0365(9) 0.0271(7) -0.0082(7) 0.0109(6) -0.0049(6)
    C4 0.0282(8) 0.0393(9) 0.0319(8) 0.0055(7) 0.0112(6) 0.0092(7)
    C5 0.0339(8) 0.0251(8) 0.0288(7) 0.0010(6) 0.0112(6) 0.0022(6)
    C6 0.0298(8) 0.0236(8) 0.0252(7) -0.0030(6) 0.0061(6) 0.0005(6)
    N1 0.0279(7) 0.0398(8) 0.0278(6) -0.0076(6) 0.0076(5) -0.0106(6)
    N2 0.0276(7) 0.0444(9) 0.0267(6) -0.0059(6) 0.0069(5) 0.0025(6)
    O1 0.0361(6) 0.0413(7) 0.0340(6) -0.0097(5) 0.0121(5) -0.0167(5)
    C7 0.0271(8) 0.0270(8) 0.0230(6) -0.0014(6) 0.0087(6) 0.0021(6)
    C8 0.0286(8) 0.0304(8) 0.0317(7) 0.0044(6) 0.0112(6) -0.0011(6)
    C9 0.0379(9) 0.0264(8) 0.0305(7) 0.0026(6) 0.0130(7) -0.0056(6)
    C10 0.0327(8) 0.0213(7) 0.0258(7) -0.0020(6) 0.0098(6) 0.0008(6)
    C11 0.0413(9) 0.0280(8) 0.0334(8) -0.0074(7) 0.0099(7) -0.0056(6)
    C12 0.0316(9) 0.0385(10) 0.0381(8) -0.0129(7) 0.0038(7) -0.0021(7)
    C13 0.0259(8) 0.0379(9) 0.0411(8) 0.0003(7) 0.0098(6) 0.0079(7)
    C14 0.0301(8) 0.0261(8) 0.0312(7) 0.0021(6) 0.0115(6) 0.0036(6)
    C15 0.0281(8) 0.0207(7) 0.0244(6) -0.0009(6) 0.0095(6) 0.0034(5)
    C16 0.0300(8) 0.0206(7) 0.0233(7) -0.0008(6) 0.0093(6) -0.0006(5)
    C17 0.0295(8) 0.0356(9) 0.0249(7) -0.0026(7) 0.0088(6) 0.0009(6)
    O2 0.0242(6) 0.0654(9) 0.0411(6) -0.0041(5) 0.0081(5) -0.0160(6)
    O3 0.0369(7) 0.0517(8) 0.0316(6) -0.0080(5) 0.0107(5) -0.0149(5)
_geom_special_details
;
All e.s.d.'s (except the e.s.d. in the dihedral angle between two l.s. planes)
are estimated using the full covariance matrix. The cell e.s.d.'s are taken
into account individually in the estimation of e.s.d.'s in distances, angles
and torsion angles; correlations between e.s.d.'s in cell parameters are only
used when they are defined by crystal symmetry. An approximate (isotropic)
treatment of cell e.s.d.'s is used for estimating e.s.d.'s involving l.s.
planes.
;
loop_
    _geom_bond_atom_site_label_1
    _geom_bond_atom_site_label_2
    _geom_bond_site_symmetry_2
    _geom_bond_distance
    _geom_bond_publ_flag
    C1 C5 . 1.390(2) ?
    C1 C2 . 1.3912(19) ?
    C1 C6 . 1.501(2) ?
    C2 C3 . 1.376(2) ?
    C2 H2A . 0.95 ?
    C3 N2 . 1.335(2) ?
    C3 H3 . 0.95 ?
    C4 N2 . 1.339(2) ?
    C4 C5 . 1.378(2) ?
    C4 H4 . 0.95 ?
    C5 H5 . 0.95 ?
    C6 O1 . 1.2349(16) ?
    C6 N1 . 1.3282(19) ?
    N1 H1S . 0.904(19) ?
    N1 H1A . 0.862(18) ?
    C7 C16 . 1.370(2) ?
    C7 C8 . 1.421(2) ?
    C7 C17 . 1.493(2) ?
    C8 C9 . 1.362(2) ?
    C8 H8 . 0.95 ?
    C9 C10 . 1.415(2) ?
    C9 H9 . 0.95 ?
    C10 C11 . 1.415(2) ?
    C10 C15 . 1.4269(19) ?
    C11 C12 . 1.363(2) ?
    C11 H11 . 0.95 ?
    C12 C13 . 1.405(2) ?
    C12 H12 . 0.95 ?
    C13 C14 . 1.366(2) ?
    C13 H13 . 0.95 ?
    C14 C15 . 1.4182(19) ?
    C14 H14 . 0.95 ?
    C15 C16 . 1.412(2) ?
    C16 H16 . 0.95 ?
    C17 O3 . 1.2215(17) ?
    C17 O2 . 1.3029(18) ?
    O2 H2 . 1.05(3) ?
loop_
    _geom_angle_atom_site_label_1
    _geom_angle_atom_site_label_2
    _geom_angle_atom_site_label_3
    _geom_angle_site_symmetry_1
    _geom_angle_site_symmetry_3
    _geom_angle
    _geom_angle_publ_flag
    C5 C1 C2 . . 117.82(13) ?
    C5 C1 C6 . . 119.06(13) ?
    C2 C1 C6 . . 123.10(13) ?
    C3 C2 C1 . . 118.72(14) ?
    C3 C2 H2A . . 120.6 ?
    C1 C2 H2A . . 120.6 ?
    N2 C3 C2 . . 123.51(14) ?
    N2 C3 H3 . . 118.2 ?
    C2 C3 H3 . . 118.2 ?
    N2 C4 C5 . . 122.39(14) ?
    N2 C4 H4 . . 118.8 ?
    C5 C4 H4 . . 118.8 ?
    C4 C5 C1 . . 119.62(14) ?
    C4 C5 H5 . . 120.2 ?
    C1 C5 H5 . . 120.2 ?
    O1 C6 N1 . . 123.36(14) ?
    O1 C6 C1 . . 119.40(13) ?
    N1 C6 C1 . . 117.24(12) ?
    C6 N1 H1S . . 119.8(10) ?
    C6 N1 H1A . . 119.9(12) ?
    H1S N1 H1A . . 120.1(15) ?
    C3 N2 C4 . . 117.87(13) ?
    C16 C7 C8 . . 119.30(13) ?
    C16 C7 C17 . . 119.37(13) ?
    C8 C7 C17 . . 121.32(13) ?
    C9 C8 C7 . . 120.47(13) ?
    C9 C8 H8 . . 119.8 ?
    C7 C8 H8 . . 119.8 ?
    C8 C9 C10 . . 121.18(13) ?
    C8 C9 H9 . . 119.4 ?
    C10 C9 H9 . . 119.4 ?
    C11 C10 C9 . . 122.83(14) ?
    C11 C10 C15 . . 118.43(13) ?
    C9 C10 C15 . . 118.73(13) ?
    C12 C11 C10 . . 120.93(14) ?
    C12 C11 H11 . . 119.5 ?
    C10 C11 H11 . . 119.5 ?
    C11 C12 C13 . . 120.75(14) ?
    C11 C12 H12 . . 119.6 ?
    C13 C12 H12 . . 119.6 ?
    C14 C13 C12 . . 120.20(14) ?
    C14 C13 H13 . . 119.9 ?
    C12 C13 H13 . . 119.9 ?
    C13 C14 C15 . . 120.63(14) ?
    C13 C14 H14 . . 119.7 ?
    C15 C14 H14 . . 119.7 ?
    C16 C15 C14 . . 122.37(13) ?
    C16 C15 C10 . . 118.57(12) ?
    C14 C15 C10 . . 119.06(13) ?
    C7 C16 C15 . . 121.72(13) ?
    C7 C16 H16 . . 119.1 ?
    C15 C16 H16 . . 119.1 ?
    O3 C17 O2 . . 123.73(14) ?
    O3 C17 C7 . . 122.62(13) ?
    O2 C17 C7 . . 113.65(13) ?
    C17 O2 H2 . . 111.5(13) ?
loop_
    _geom_torsion_atom_site_label_1
    _geom_torsion_atom_site_label_2
    _geom_torsion_atom_site_label_3
    _geom_torsion_atom_site_label_4
    _geom_torsion_site_symmetry_1
    _geom_torsion_site_symmetry_2
    _geom_torsion_site_symmetry_3
    _geom_torsion_site_symmetry_4
    _geom_torsion
    _geom_torsion_publ_flag
    C5 C1 C2 C3 . . . . 1.1(2) ?
    C6 C1 C2 C3 . . . . 179.67(12) ?
    C1 C2 C3 N2 . . . . 1.5(2) ?
    N2 C4 C5 C1 . . . . 1.7(2) ?
    C2 C1 C5 C4 . . . . -2.6(2) ?
    C6 C1 C5 C4 . . . . 178.77(12) ?
    C5 C1 C6 O1 . . . . 23.6(2) ?
    C2 C1 C6 O1 . . . . -155.01(14) ?
    C5 C1 C6 N1 . . . . -156.32(13) ?
    C2 C1 C6 N1 . . . . 25.11(19) ?
    C2 C3 N2 C4 . . . . -2.4(2) ?
    C5 C4 N2 C3 . . . . 0.8(2) ?
    C16 C7 C8 C9 . . . . -1.5(2) ?
    C17 C7 C8 C9 . . . . 177.85(13) ?
    C7 C8 C9 C10 . . . . 0.9(2) ?
    C8 C9 C10 C11 . . . . 179.69(13) ?
    C8 C9 C10 C15 . . . . 0.8(2) ?
    C9 C10 C11 C12 . . . . -179.09(14) ?
    C15 C10 C11 C12 . . . . -0.2(2) ?
    C10 C11 C12 C13 . . . . -0.2(2) ?
    C11 C12 C13 C14 . . . . 0.6(2) ?
    C12 C13 C14 C15 . . . . -0.6(2) ?
    C13 C14 C15 C16 . . . . -178.83(12) ?
    C13 C14 C15 C10 . . . . 0.2(2) ?
    C11 C10 C15 C16 . . . . 179.24(12) ?
    C9 C10 C15 C16 . . . . -1.78(19) ?
    C11 C10 C15 C14 . . . . 0.13(19) ?
    C9 C10 C15 C14 . . . . 179.11(12) ?
    C8 C7 C16 C15 . . . . 0.5(2) ?
    C17 C7 C16 C15 . . . . -178.93(11) ?
    C14 C15 C16 C7 . . . . -179.74(12) ?
    C10 C15 C16 C7 . . . . 1.2(2) ?
    C16 C7 C17 O3 . . . . 11.1(2) ?
    C8 C7 C17 O3 . . . . -168.30(14) ?
    C16 C7 C17 O2 . . . . -169.70(13) ?
    C8 C7 C17 O2 . . . . 10.9(2) ?
loop_
    _geom_hbond_atom_site_label_D
    _geom_hbond_atom_site_label_H
    _geom_hbond_atom_site_label_A
    _geom_hbond_site_symmetry_A
    _geom_hbond_distance_DH
    _geom_hbond_distance_HA
    _geom_hbond_distance_DA
    _geom_hbond_angle_DHA
    N1 H1S O1 3_867 0.904(19) 2.012(19) 2.914(2) 176(2)
    N1 H1A O3 1_655 0.862(18) 2.123(18) 2.9755(17) 170(2)
    O2 H2 N2 . 1.05(3) 1.56(3) 2.5999(18) 170(2)
_iucr_refine_instructions_details
;
TITL 8aG495a_a in P2(1)/c
CELL  0.71073   8.6665  23.7518   7.3793   90.000  110.328   90.000
ZERR     4.00   0.0017   0.0048   0.0015    0.000    0.030    0.000
LATT   1
SYMM  - X, 1/2 + Y, 1/2 - Z
SFAC  C    H    N    O
UNIT  68   56   8    12
MERG   2
OMIT    -2.00  51.00
OMIT     1   1   0
EQIV $2  -x+3, -y+1, -z+2
EQIV $3   x+1, y, z
HTAB N1 O1_$2
HTAB N1 O3_$3
HTAB O2 N2
SIZE 0.480 0.450 0.076
FMAP   2
PLAN    5
ACTA
HTAB    2.00000
BOND   $H
CONF
L.S.   4
TEMP  -100.00
WGHT    0.073100    0.153100
FVAR       0.80936
MOLE    1
C1    1    1.104233    0.447375    0.716855    11.00000    0.02863    0.02326 =
         0.02140    0.00408    0.00717   -0.00208
C2    1    1.084054    0.401552    0.593326    11.00000    0.02703    0.03008 =
         0.02692   -0.00282    0.00913   -0.00368
AFIX  43
H2A   2    1.176877    0.382939    0.580853    11.00000   -1.20000
AFIX   0
C3    1    0.927087    0.383710    0.489580    11.00000    0.03407    0.03646 =
         0.02710   -0.00492    0.01087   -0.00824
AFIX  43
H3    2    0.914319    0.351843    0.407852    11.00000   -1.20000
AFIX   0
C4    1    0.810867    0.452383    0.618539    11.00000    0.02818    0.03930 =
         0.03189    0.00921    0.01122    0.00546
AFIX  43
H4    2    0.715650    0.470334    0.627012    11.00000   -1.20000
AFIX   0
C5    1    0.963574    0.472148    0.731089    11.00000    0.03392    0.02515 =
         0.02883    0.00225    0.01123    0.00101
AFIX  43
H5    2    0.972692    0.502532    0.817927    11.00000   -1.20000
AFIX   0
C6    1    1.269790    0.470089    0.837402    11.00000    0.02984    0.02358 =
         0.02520    0.00046    0.00613   -0.00298
N1    3    1.393990    0.460817    0.774948    11.00000    0.02793    0.03980 =
         0.02782   -0.01058    0.00757   -0.00759
H1S   2    1.496281    0.472739    0.845790    11.00000    0.03620
H1A   2    1.375452    0.446006    0.662690    11.00000    0.04203
N2    3    0.791781    0.408780    0.497616    11.00000    0.02755    0.04438 =
         0.02667    0.00255    0.00689   -0.00588
O1    4    1.284506    0.496169    0.987264    11.00000    0.03608    0.04126 =
         0.03397   -0.01673    0.01207   -0.00965
MOLE    2
C7    1    0.238112    0.352936    0.127527    11.00000    0.02711    0.02704 =
         0.02304    0.00213    0.00874   -0.00139
C8    1    0.256134    0.308066    0.009000    11.00000    0.02864    0.03044 =
         0.03172   -0.00114    0.01120    0.00445
AFIX  43
H8    2    0.363037    0.296202    0.017193    11.00000   -1.20000
AFIX   0
C9    1    0.121226    0.281957   -0.116236    11.00000    0.03788    0.02637 =
         0.03048   -0.00561    0.01300    0.00263
AFIX  43
H9    2    0.135429    0.251676   -0.193081    11.00000   -1.20000
AFIX   0
C10   1   -0.039744    0.299130   -0.133945    11.00000    0.03266    0.02135 =
         0.02582    0.00076    0.00977   -0.00199
C11   1   -0.182804    0.273245   -0.262973    11.00000    0.04130    0.02802 =
         0.03342   -0.00565    0.00994   -0.00745
AFIX  43
H11   2   -0.172213    0.242628   -0.340665    11.00000   -1.20000
AFIX   0
C12   1   -0.335618    0.291619   -0.277377    11.00000    0.03155    0.03850 =
         0.03809   -0.00211    0.00381   -0.01290
AFIX  43
H12   2   -0.430142    0.273736   -0.365178    11.00000   -1.20000
AFIX   0
C13   1   -0.354927    0.336694   -0.163876    11.00000    0.02592    0.03788 =
         0.04114    0.00787    0.00983    0.00034
AFIX  43
H13   2   -0.462142    0.348867   -0.174499    11.00000   -1.20000
AFIX   0
C14   1   -0.219967    0.363090   -0.038227    11.00000    0.03006    0.02610 =
         0.03121    0.00362    0.01149    0.00209
AFIX  43
H14   2   -0.234079    0.393768    0.037143    11.00000   -1.20000
AFIX   0
C15   1   -0.059032    0.345125   -0.019260    11.00000    0.02808    0.02067 =
         0.02442    0.00339    0.00947   -0.00095
C16   1    0.083427    0.370601    0.111325    11.00000    0.03005    0.02060 =
         0.02330   -0.00063    0.00933   -0.00078
AFIX  43
H16   2    0.071716    0.400784    0.190025    11.00000   -1.20000
AFIX   0
C17   1    0.384361    0.380797    0.270665    11.00000    0.02945    0.03564 =
         0.02490    0.00090    0.00883   -0.00261
O2    4    0.523423    0.366814    0.251946    11.00000    0.02422    0.06542 =
         0.04106   -0.01602    0.00810   -0.00413
H2    2    0.624002    0.385784    0.358880    11.00000    0.08549
O3    4    0.373250    0.413090    0.394379    11.00000    0.03692    0.05169 =
         0.03164   -0.01495    0.01068   -0.00802
HKLF    4
REM  8aG495a_a in P2(1)/c
REM R1 =  0.0410 for   2130 Fo > 4sig(Fo)  and  0.0524 for all   2605 data
REM    211 parameters refined using      0 restraints
END
WGHT      0.0721      0.1533
REM Highest difference peak  0.208,  deepest hole -0.202,  1-sigma level  0.043
Q1    1   0.0153  0.3679 -0.0013  11.00000  0.05    0.21
Q2    1   1.1813  0.4667  0.7417  11.00000  0.05    0.21
Q3    1   1.0441  0.4522  0.7481  11.00000  0.05    0.20
Q4    1  -0.2762  0.3596 -0.1582  11.00000  0.05    0.20
Q5    1   0.1811  0.3522  0.1572  11.00000  0.05    0.18
;
