# Supplementary material for: Isonicotinamide–2-naphthoic acid (1/1)
Source: Acta Crystallogr Sect E Struct Rep Online. 2011 Nov 25;67(Pt 12):o3440. doi: 10.1107/S1600536811050057 (PMC3239073; doi:10.1107/S1600536811050057)
Supplement: Supplementary file 2 [file e-67-o3440-Isup2.hkl]

#
# h,k,l, Fc-squared, Fo-squared, sigma(Fo-squared) and status flag
#
data_I
_shelx_title ' 8aG495a_a in P2(1)/c'
_shelx_refln_list_code          4
_shelx_F_calc_maximum       92.89
_exptl_crystal_F_000       616.00
_reflns_d_resolution_high  0.8255
 
loop_
 _symmetry_equiv_pos_as_xyz
 'x, y, z'
 '-x, y+1/2, -z+1/2'
 '-x, -y, -z'
 'x, -y-1/2, z-1/2'
 
_cell_length_a     8.6665
_cell_length_b    23.7518
_cell_length_c     7.3793
_cell_angle_alpha  90.000
_cell_angle_beta  110.328
_cell_angle_gamma  90.000
 
_shelx_F_squared_multiplier     1.000
 
loop_
 _refln_index_h
 _refln_index_k
 _refln_index_l
 _refln_F_squared_calc
 _refln_F_squared_meas
 _refln_F_squared_sigma
 _refln_observed_status
   2   0   0     1310.30     1061.68     32.42 o
   3   0   0      435.13      342.52     15.24 o
   4   0   0       47.79       37.15      3.71 o
   5   0   0        0.10       -1.88      1.88 o
   6   0   0      723.66      671.86     23.30 o
   7   0   0     1543.37     1546.67     52.94 o
   8   0   0       28.59       39.65      5.68 o
   9   0   0      112.11      128.71      9.53 o
   2   1   0       38.59       30.98      0.95 o
   3   1   0       19.26       12.24      0.88 o
   4   1   0       75.87       56.45      1.87 o
   5   1   0       64.46       60.47      2.09 o
   6   1   0      391.72      333.73     19.94 o
   7   1   0     1996.40     1948.22     65.12 o
   8   1   0       58.20       63.63      4.25 o
   9   1   0        1.28        2.13      2.61 o
   1   2   0      286.74      260.14      6.38 o
   2   2   0       85.67       81.13      1.77 o
   3   2   0      506.43      473.68      9.35 o
   4   2   0       53.63       40.04      1.48 o
   5   2   0        4.77        2.18      1.22 o
   6   2   0      241.80      209.74     14.32 o
   7   2   0       41.57       45.88      3.74 o
   8   2   0        0.83        0.76      2.66 o
   9   2   0      106.31      109.09      5.95 o
   1   3   0     1208.28     1176.03     26.76 o
   2   3   0     3245.67     2819.03     44.83 o
   3   3   0     3026.28     2805.19     44.68 o
   4   3   0      793.57      764.25     13.19 o
   5   3   0      474.98      437.02     14.61 o
   6   3   0       60.92       55.94      3.11 o
   7   3   0      316.39      312.57     13.74 o
   8   3   0       39.88       37.45      5.01 o
   9   3   0        4.89        1.34      3.05 o
   0   4   0     4080.97     3913.49    125.59 o
   1   4   0       82.59       87.50      2.50 o
   2   4   0     2120.54     1915.74     30.55 o
   3   4   0      476.32      464.72     12.98 o
   4   4   0       57.93       38.08      1.64 o
   5   4   0       18.99       13.27      1.78 o
   6   4   0      361.75      328.46     17.06 o
   7   4   0     1946.42     1909.61     63.86 o
   8   4   0        2.87        3.87      2.31 o
   9   4   0       21.76       24.49      4.04 o
   1   5   0      477.36      473.09      8.39 o
   2   5   0     1189.30     1086.11     17.75 o
   3   5   0     2897.09     2927.27     70.30 o
   4   5   0      410.44      423.38     13.49 o
   5   5   0        3.22        5.17      1.52 o
   6   5   0      137.79      135.41      8.30 o
   7   5   0      116.51      117.81     13.36 o
   8   5   0       50.23       49.44      3.87 o
   9   5   0       47.58       47.87      4.41 o
   1   6   0      202.78      209.06      4.08 o
   2   6   0       52.21       51.37      1.46 o
   3   6   0     1508.53     1570.80     40.82 o
   4   6   0     2596.86     2602.48     64.52 o
   5   6   0      398.00      373.91     11.41 o
   6   6   0       26.73       25.57      2.71 o
   7   6   0       73.47       71.39     10.27 o
   8   6   0       15.56        9.52      4.56 o
   9   6   0       34.86       52.65      5.28 o
   1   7   0      469.20      470.33      8.45 o
   2   7   0       10.23        8.26      0.78 o
   3   7   0     2566.90     2746.12     80.47 o
   4   7   0      750.82      852.25     28.97 o
   5   7   0      273.31      284.04     17.65 o
   6   7   0      424.12      393.45     27.36 o
   7   7   0      152.37      143.80      6.08 o
   8   7   0        0.47       -1.74      2.79 o
   9   7   0        6.95       13.67      3.28 o
   0   8   0     2436.80     2476.61     81.96 o
   1   8   0        0.30        1.17      0.60 o
   2   8   0      104.01       95.69      2.43 o
   3   8   0      337.75      352.16      7.74 o
   4   8   0      401.38      406.77     17.38 o
   5   8   0      279.94      259.06     25.08 o
   6   8   0       69.51       63.89      3.55 o
   7   8   0       24.10       14.28      2.56 o
   8   8   0       16.55       12.62      4.08 o
   9   8   0       34.90       36.58      8.79 o
   1   9   0        6.22        9.55      2.35 o
   2   9   0       95.94       98.93      2.66 o
   3   9   0      358.14      409.18      7.05 o
   4   9   0       20.12       21.85      1.45 o
   5   9   0       22.24       20.14      2.53 o
   6   9   0        1.08        2.18      2.10 o
   7   9   0      101.70       86.86      7.88 o
   8   9   0       25.40       28.24      3.95 o
   9   9   0       42.39       43.89      9.15 o
   0  10   0       68.73       68.59      3.77 o
   1  10   0       29.27       35.93      1.41 o
   2  10   0      168.43      160.48      4.83 o
   3  10   0     1156.82     1267.57     37.19 o
   4  10   0        0.68        1.17      0.66 o
   5  10   0       77.56       69.89      4.37 o
   6  10   0        0.03        0.01      2.80 o
   7  10   0       22.76       24.24      2.94 o
   8  10   0        0.35        1.92      5.39 o
   9  10   0        6.80       12.18      3.81 o
   1  11   0      440.58      488.05      8.86 o
   2  11   0      159.45      176.72      4.27 o
   3  11   0        0.08        1.35      0.93 o
   4  11   0       16.34       17.59      1.25 o
   5  11   0       31.96       32.53      2.90 o
   6  11   0       28.11       22.83      2.93 o
   7  11   0      251.79      219.30     17.46 o
   8  11   0        7.86        5.35      3.21 o
   9  11   0        4.62        3.02      5.14 o
   0  12   0     3102.13     3476.56    112.22 o
   1  12   0      156.36      188.70      4.06 o
   2  12   0      613.66      654.37     14.21 o
   3  12   0      200.35      205.46      4.55 o
   4  12   0       15.58       17.63      1.55 o
   5  12   0        5.55        5.59      1.81 o
   6  12   0       32.47       37.11      6.13 o
   7  12   0       11.85       12.92      2.63 o
   8  12   0        0.72       -2.78      2.78 o
   1  13   0       74.85       76.45      2.65 o
   2  13   0      493.55      540.85     12.11 o
   3  13   0      111.32      124.37      3.94 o
   4  13   0        3.38        6.91      1.25 o
   5  13   0       34.63       35.17      2.90 o
   6  13   0        0.00        1.06      4.66 o
   7  13   0      160.03      159.63      9.91 o
   8  13   0        0.15        0.17      3.76 o
   0  14   0      172.21      210.70     10.09 o
   1  14   0        4.08        7.01      1.23 o
   2  14   0      148.49      150.89      4.44 o
   3  14   0       57.06       72.71      4.90 o
   4  14   0      179.16      175.79      5.19 o
   5  14   0      103.19      103.80     11.67 o
   6  14   0       50.97       56.54      4.56 o
   7  14   0        4.71        2.55      4.82 o
   8  14   0        0.01        0.40      3.22 o
   1  15   0       42.95       50.32      2.53 o
   2  15   0        2.15        2.75      1.94 o
   3  15   0      122.54      146.34      8.27 o
   4  15   0        4.62        1.96      1.49 o
   5  15   0       16.93       12.01      2.21 o
   6  15   0       62.51       61.80     10.20 o
   7  15   0        2.90        0.55      3.88 o
   8  15   0        0.35       -0.32      3.01 o
   1  16   0       61.23       71.63      4.56 o
   2  16   0       11.76       16.41      2.73 o
   3  16   0       44.56       46.32      4.76 o
   4  16   0       94.74       93.82      4.01 o
   5  16   0      168.15      155.06     12.27 o
   6  16   0       14.68       13.18      3.10 o
   7  16   0       40.91       39.59      3.91 o
   8  16   0        3.01        1.32      3.02 o
   1  17   0      179.03      213.68      9.65 o
   2  17   0       15.07       20.49      3.19 o
   3  17   0      267.87      288.75     13.42 o
   4  17   0       23.54       26.16      3.19 o
   5  17   0       21.60       16.47      4.67 o
   6  17   0       52.87       55.98      6.05 o
   7  17   0       55.32       40.84      7.23 o
   1  18   0       50.24       50.01      4.47 o
   3  18   0       31.45       31.55      5.03 o
   4  18   0      743.28      837.38     32.23 o
   5  18   0      118.81      109.36      8.00 o
   6  18   0       33.21       24.04      4.82 o
   7  18   0       21.29       24.67      5.56 o
   1  19   0       27.09       32.85      3.65 o
   2  19   0      111.47      111.93      4.71 o
   3  19   0        1.38        2.18      2.70 o
   4  19   0        0.71       -0.60      2.98 o
   5  19   0        1.82        4.64      3.37 o
   6  19   0        0.10       -2.60      2.84 o
   7  19   0      110.60      106.57      9.71 o
   0  20   0      171.25      175.66      8.85 o
   2  20   0       55.98       53.50      7.59 o
   3  20   0        7.56        6.38      3.08 o
   4  20   0       21.50       22.68      4.01 o
   5  20   0        1.55        2.14      4.84 o
   6  20   0       55.77       58.55      5.01 o
   7  20   0       12.78        6.56      3.31 o
   2  21   0       68.93       68.74      4.18 o
   3  21   0      427.33      448.78     13.30 o
   4  21   0      334.59      330.21     29.87 o
   5  21   0        2.07        3.47      2.50 o
   6  21   0       43.29       36.90      8.85 o
   0  22   0      144.73      169.44      9.95 o
   1  22   0       20.84       13.65      3.40 o
   2  22   0      282.14      298.00     10.67 o
   3  22   0      577.95      603.68     18.67 o
   4  22   0        1.20        3.12      2.63 o
   5  22   0       18.39       25.18      8.49 o
   6  22   0       10.83        9.07      6.85 o
   1  23   0        2.09        1.91      2.03 o
   2  23   0       45.09       47.66      5.45 o
   3  23   0      220.24      224.10      9.05 o
   4  23   0      653.05      678.79     28.76 o
   5  23   0       38.45       27.78      4.89 o
   0  24   0       98.71      118.77      8.26 o
   1  24   0      102.99      105.09      5.36 o
   2  24   0       23.21       24.15      2.66 o
   3  24   0      131.90      135.75      5.43 o
   4  24   0      167.12      177.40     12.37 o
   5  24   0        0.87        8.50      8.91 o
   1  25   0       38.93       44.98      4.11 o
   2  25   0      188.31      186.06      7.85 o
   3  25   0      648.90      691.26     21.15 o
   4  25   0      139.31      116.87      9.43 o
   0  26   0       13.87       17.60      4.46 o
   1  26   0       10.45       10.02      2.97 o
   2  26   0       10.63       15.16      3.64 o
   3  26   0       57.45       59.33      7.16 o
   4  26   0       12.82        9.11      4.69 o
   1  27   0        0.02        2.91      3.32 o
   2  27   0      180.00      161.13     10.99 o
   3  27   0       12.14       12.49      3.03 o
   0  28   0       65.21       83.92      9.07 o
   1  28   0       40.17       43.86     12.95 o
   2  28   0       49.83       44.53      4.97 o
 -10   1   1        4.94       11.19      4.49 o
  -9   1   1        0.01        2.35      2.87 o
  -8   1   1       71.17       55.55      3.65 o
  -7   1   1      857.48      835.47     26.84 o
  -6   1   1      515.59      465.59     12.03 o
  -5   1   1     1001.29      923.32     14.27 o
  -4   1   1     2271.96     2216.12     39.91 o
  -3   1   1      335.48      270.60      6.24 o
  -2   1   1     1030.32      927.40     19.37 o
  -1   1   1        6.90       12.57      1.42 o
   0   1   1      173.14      126.62      5.69 o
   1   1   1      539.81      428.13      7.15 o
   2   1   1      556.79      452.12      8.17 o
   3   1   1      611.13      568.85      9.71 o
   4   1   1      648.92      577.08     10.36 o
   5   1   1      132.33      116.79      8.90 o
   6   1   1     1340.71     1269.85     30.82 o
   7   1   1        5.34        5.54      2.63 o
   8   1   1       16.34       20.04      3.04 o
   9   1   1       39.18       50.45      4.71 o
 -10   2   1        0.43        5.81      3.72 o
  -9   2   1        0.04       -1.16      3.92 o
  -8   2   1      123.32      113.11      6.53 o
  -7   2   1        2.68        4.48      1.89 o
  -6   2   1       57.51       54.54      2.04 o
  -5   2   1      252.34      232.52      5.20 o
  -4   2   1      625.91      656.22     11.77 o
  -3   2   1      271.99      248.12      6.96 o
  -2   2   1      168.86      163.67      2.70 o
   0   2   1      230.47      188.46      3.31 o
   1   2   1      842.57      754.30     12.44 o
   2   2   1     2295.00     1918.79     30.46 o
   3   2   1     1750.52     1655.26     26.83 o
   4   2   1       19.67       15.15      1.48 o
   5   2   1       79.11       75.09      3.42 o
   6   2   1      150.61      157.89      6.11 o
   7   2   1       49.86       42.63      3.77 o
   8   2   1       43.75       42.73      4.08 o
   9   2   1       71.60       97.05      6.75 o
 -10   3   1       78.71      116.90      6.60 o
  -9   3   1       31.61       33.14      3.76 o
  -8   3   1        8.16        3.15      3.22 o
  -7   3   1     1384.44     1320.23     56.88 o
  -6   3   1      104.30       98.89      5.02 o
  -5   3   1       39.37       37.66      1.35 o
  -4   3   1      407.49      427.63      7.82 o
  -3   3   1       82.77       82.34      1.52 o
  -2   3   1     1930.87     1639.52     24.68 o
   0   3   1     3012.70     2974.27     47.19 o
   1   3   1     1040.37      917.31     19.68 o
   2   3   1     1480.03     1325.56     43.60 o
   3   3   1      186.90      152.24      3.40 o
   4   3   1       89.75       82.88      2.99 o
   5   3   1      462.40      399.04     10.43 o
   6   3   1      370.88      371.83     10.91 o
   7   3   1        3.36       -2.15      2.15 o
   8   3   1        8.20       14.13      3.78 o
   9   3   1       27.79       36.72      4.43 o
 -10   4   1       90.42      114.95     12.43 o
  -9   4   1      112.27      118.30      7.05 o
  -8   4   1       17.29       17.97      2.61 o
  -7   4   1      749.99      763.03     38.05 o
  -6   4   1       22.79       25.71      2.53 o
  -5   4   1       24.62       23.71      1.30 o
  -4   4   1      124.77      114.97      2.55 o
  -3   4   1     1234.57     1186.85     28.00 o
  -2   4   1      626.38      630.86     10.70 o
  -1   4   1      306.39      289.08      5.79 o
   0   4   1      169.58      156.78      4.55 o
   1   4   1      204.50      205.61      7.57 o
   2   4   1      190.92      163.05      3.21 o
   3   4   1      193.06      192.94      3.91 o
   4   4   1      365.93      300.24      7.06 o
   5   4   1      147.86      123.13      5.19 o
   6   4   1     1013.41      987.89     60.89 o
   7   4   1      128.34      136.76      6.05 o
   8   4   1        0.29        3.93      2.66 o
   9   4   1        6.74       10.36      3.96 o
 -10   5   1       15.20       22.31      5.82 o
  -9   5   1       42.24       46.04      4.04 o
  -8   5   1        5.61        6.69      2.50 o
  -7   5   1      539.03      497.77     37.51 o
  -6   5   1      154.44      145.49      7.65 o
  -5   5   1        5.42        5.79      1.00 o
  -4   5   1      152.02      154.31      4.61 o
  -3   5   1      600.05      627.30     13.58 o
  -2   5   1        8.90       11.57      0.57 o
  -1   5   1      468.38      496.32      9.09 o
   1   5   1      270.87      262.16      5.20 o
   2   5   1     1778.17     1727.57     45.11 o
   3   5   1      332.15      313.07      9.72 o
   4   5   1       59.03       58.87      2.31 o
   5   5   1      222.72      220.74      9.20 o
   6   5   1      227.67      215.71     19.62 o
   7   5   1      725.50      689.04     28.68 o
   8   5   1       68.55       77.16      5.30 o
   9   5   1       62.06       82.34      8.24 o
  -9   6   1       17.93       17.90      3.47 o
  -8   6   1       86.03       84.88      4.90 o
  -7   6   1      172.26      183.28      7.34 o
  -6   6   1       22.43       22.27      1.47 o
  -5   6   1       16.14       19.19      1.05 o
  -4   6   1      780.93      853.74     25.53 o
  -3   6   1      653.22      647.61     10.73 o
  -2   6   1       28.07       24.76      0.82 o
  -1   6   1     1916.50     2124.32     35.57 o
   1   6   1     2398.26     2275.18     47.61 o
   2   6   1      906.08      927.10     26.10 o
   3   6   1      672.44      664.90     17.88 o
   4   6   1       19.81       17.55      1.61 o
   5   6   1       36.12       36.17      2.75 o
   6   6   1        1.72       -0.06      1.84 o
   7   6   1       12.09       13.11      2.67 o
   8   6   1        6.43        5.37      3.33 o
   9   6   1       69.24       90.00     12.53 o
  -9   7   1        2.56        6.96      3.18 o
  -8   7   1       45.92       39.61      3.46 o
  -7   7   1     1638.95     1641.40    138.53 o
  -6   7   1       61.32       55.28      2.11 o
  -5   7   1       70.74       70.40      1.96 o
  -4   7   1      604.55      656.26     14.43 o
  -3   7   1      424.09      430.92     11.23 o
  -2   7   1      261.34      267.64      4.65 o
  -1   7   1       31.94       35.83      2.24 o
   0   7   1     6543.79     7324.48    237.11 o
   1   7   1       36.64       37.68      1.59 o
   2   7   1     3891.12     3932.25    108.34 o
   3   7   1       27.02       36.81      1.56 o
   4   7   1        0.19       -1.08      1.67 o
   5   7   1        4.24        3.72      1.91 o
   6   7   1       57.64       52.70      4.51 o
   7   7   1       53.21       53.72      4.14 o
   8   7   1        9.73       13.59      3.45 o
   9   7   1        8.17       10.61      3.81 o
  -9   8   1       78.31       90.13     14.26 o
  -8   8   1      280.67      270.72     14.19 o
  -7   8   1       29.97       36.33      3.69 o
  -6   8   1      111.07      107.26      3.85 o
  -5   8   1      351.65      360.57      9.68 o
  -4   8   1       38.45       36.81      1.68 o
  -3   8   1     1089.80     1167.80     22.22 o
  -2   8   1      388.57      430.21      9.63 o
  -1   8   1      666.59      682.26     14.13 o
   0   8   1      652.93      660.36     11.61 o
   1   8   1      484.22      479.53      8.63 o
   2   8   1      580.44      600.29     17.03 o
   3   8   1      844.37      899.39     26.70 o
   4   8   1      289.54      285.58      7.35 o
   5   8   1      205.93      210.42     10.03 o
   6   8   1        7.22        7.41      3.14 o
   7   8   1       20.40       28.78      4.37 o
   8   8   1        0.00       -0.64      5.52 o
  -9   9   1       13.34        7.12      3.79 o
  -8   9   1       91.38       80.74      5.60 o
  -7   9   1      144.35      138.12     20.56 o
  -6   9   1      200.62      219.99     14.21 o
  -5   9   1      163.07      155.73      3.71 o
  -4   9   1      102.72       89.59      3.27 o
  -3   9   1      133.57      133.09      2.95 o
  -2   9   1      997.66     1019.64     19.53 o
  -1   9   1      139.65      150.68      3.86 o
   0   9   1       51.51       66.54      2.35 o
   1   9   1      219.72      229.13      4.58 o
   2   9   1       83.41       80.42      2.28 o
   3   9   1      566.47      637.86     23.02 o
   4   9   1       33.10       29.43      4.48 o
   5   9   1        9.29       10.77      2.22 o
   6   9   1        0.74       -0.52      1.94 o
   7   9   1      366.22      386.49     22.20 o
   8   9   1        4.79        7.38      2.97 o
  -9  10   1       11.89       13.65      3.20 o
  -8  10   1        6.70        2.79      2.89 o
  -7  10   1       55.71       57.35      8.34 o
  -6  10   1        1.80        3.26      1.10 o
  -5  10   1       84.75       94.19      2.98 o
  -4  10   1      865.07     1013.41     25.50 o
  -3  10   1     2075.08     2217.73     40.82 o
  -2  10   1      534.65      580.59     11.99 o
  -1  10   1     1674.36     1849.38     36.09 o
   0  10   1      578.12      664.89     13.52 o
   1  10   1        1.03        1.32      0.80 o
   2  10   1      510.56      563.55     12.48 o
   3  10   1      596.18      651.03     18.37 o
   4  10   1      581.07      537.30     53.61 o
   5  10   1      181.29      169.52     16.57 o
   6  10   1       29.44       39.81      3.49 o
   7  10   1      112.38      136.13      9.67 o
   8  10   1       10.87        4.87      6.08 o
  -9  11   1        2.03        1.15      3.19 o
  -8  11   1        7.38        8.12      2.42 o
  -7  11   1       93.10       75.38      4.54 o
  -6  11   1        1.55        0.76      1.02 o
  -5  11   1      213.10      212.03      5.85 o
  -4  11   1      314.66      331.12      8.98 o
  -3  11   1     1680.84     1786.53     45.76 o
  -2  11   1     1079.35     1169.68     20.00 o
  -1  11   1      220.21      290.78      6.87 o
   0  11   1      641.85      745.09     15.81 o
   1  11   1       66.73       69.31      2.36 o
   2  11   1      395.35      429.12     10.28 o
   3  11   1      174.68      178.18      7.30 o
   4  11   1      102.51       92.24      7.29 o
   5  11   1       42.24       34.67      4.47 o
   6  11   1      356.08      306.63     22.30 o
   7  11   1      619.53      634.69     70.52 o
   8  11   1        6.01        6.65      3.30 o
  -9  12   1       10.61       10.23      3.21 o
  -8  12   1       13.50       12.01      3.45 o
  -7  12   1        0.42        1.88      2.90 o
  -6  12   1       10.27        8.50      1.29 o
  -5  12   1       14.09       12.91      1.33 o
  -4  12   1      957.64     1007.01     22.32 o
  -3  12   1       26.96       21.04      1.38 o
  -2  12   1       87.45      100.60      3.08 o
  -1  12   1      254.03      294.96      8.80 o
   0  12   1       28.61       32.68      2.15 o
   1  12   1      218.11      229.95      6.61 o
   2  12   1      259.47      263.36      6.44 o
   3  12   1      680.58      711.62     32.78 o
   4  12   1      304.84      308.35     27.49 o
   5  12   1      228.65      246.27     19.79 o
   6  12   1       53.81       31.23      3.11 o
   7  12   1        6.25        7.54      2.85 o
   8  12   1        0.50       -1.38      2.97 o
  -9  13   1        4.57       10.51      3.28 o
  -8  13   1      125.98       97.92     12.78 o
  -7  13   1      135.10      133.18      8.99 o
  -6  13   1        9.96        9.64      2.45 o
  -5  13   1      181.52      165.56      5.08 o
  -4  13   1      150.92      162.11      5.13 o
  -3  13   1       26.18       32.94      1.73 o
  -2  13   1      161.29      164.62      3.91 o
  -1  13   1     1305.93     1524.26     30.58 o
   0  13   1      359.89      440.57      9.80 o
   1  13   1        5.59        4.40      1.00 o
   2  13   1      158.92      166.64      4.67 o
   3  13   1       37.00       46.18      2.72 o
   4  13   1       35.45       41.15      2.84 o
   5  13   1       37.21       33.62      3.37 o
   6  13   1        0.36       -0.21      2.08 o
   7  13   1       17.07       15.13      3.22 o
   8  13   1       18.70       20.38     10.99 o
  -8  14   1        8.93        5.28      2.89 o
  -7  14   1        2.34        6.15      3.59 o
  -6  14   1       10.06        9.40      3.25 o
  -5  14   1       24.90       24.44      1.57 o
  -4  14   1      107.59      120.59      4.72 o
  -3  14   1      864.10      958.60     24.72 o
  -2  14   1      119.31      113.59      3.93 o
  -1  14   1      161.79      218.35      6.25 o
   0  14   1      163.25      156.62      4.33 o
   1  14   1        1.01       -0.03      0.98 o
   2  14   1       22.69       23.49      3.02 o
   3  14   1      344.52      373.76     25.38 o
   4  14   1      369.52      380.13     24.32 o
   5  14   1       18.44       18.50      3.21 o
   6  14   1       53.23       43.91      4.68 o
   7  14   1       37.91       30.63      6.77 o
   8  14   1        6.37        9.93      3.41 o
  -8  15   1        0.19       -0.47      2.72 o
  -7  15   1      342.94      369.59     17.39 o
  -6  15   1       67.10       66.97      5.80 o
  -5  15   1       33.13       33.49      1.91 o
  -4  15   1      539.20      553.72     14.98 o
  -3  15   1        2.22        1.02      1.86 o
  -2  15   1      261.77      278.43      8.53 o
  -1  15   1      481.33      580.81     16.83 o
   0  15   1     1397.97     1600.54     34.15 o
   1  15   1       34.40       36.11      2.47 o
   2  15   1      112.22      110.86      6.67 o
   3  15   1       12.59       11.54      1.93 o
   4  15   1        0.34       -0.77      1.73 o
   5  15   1       17.95       15.21      6.13 o
   6  15   1      152.59      140.23     10.27 o
   7  15   1       45.81       45.95      8.69 o
  -8  16   1       13.52        7.13      3.38 o
  -7  16   1        7.67        9.53      3.68 o
  -6  16   1       51.24       57.70      5.65 o
  -5  16   1        0.03        2.27      2.33 o
  -4  16   1      165.57      175.86      8.21 o
  -3  16   1       91.28       98.24      5.89 o
  -2  16   1        1.63        1.13      1.79 o
   0  16   1      475.57      522.63     20.11 o
   1  16   1        9.12       10.44      2.38 o
   2  16   1       66.72       69.18      5.25 o
   3  16   1      529.23      555.95     24.55 o
   4  16   1        5.36        4.50      3.20 o
   5  16   1        0.28        2.20      3.16 o
   6  16   1      171.45      153.17     10.44 o
   7  16   1       86.90       83.51      5.40 o
  -8  17   1       22.29       31.03      7.22 o
  -7  17   1        6.79        2.50      3.09 o
  -6  17   1        4.64        5.80      4.60 o
  -5  17   1       30.31       28.41      3.19 o
  -4  17   1      330.92      323.34     19.14 o
  -3  17   1        0.04        3.01      2.17 o
  -2  17   1      179.32      190.96     10.17 o
   2  17   1        9.17        6.66      2.47 o
   3  17   1       43.11       46.85      4.47 o
   4  17   1       48.59       56.12      6.26 o
   5  17   1       21.39       25.05      4.44 o
   6  17   1       94.17       96.96     10.87 o
   7  17   1       64.50       65.05      8.82 o
  -8  18   1        2.73        1.03      4.17 o
  -7  18   1       38.38       29.74      3.85 o
  -6  18   1        2.99        4.17      2.33 o
  -5  18   1      211.79      204.82      5.93 o
  -4  18   1     1344.89     1427.99    119.12 o
  -3  18   1      157.58      161.54      8.64 o
  -2  18   1       42.53       41.74      4.23 o
  -1  18   1        8.30        6.21      2.40 o
   0  18   1      959.77     1053.80     38.09 o
   2  18   1      216.92      230.26     15.62 o
   3  18   1      753.53      875.01     33.51 o
   4  18   1      127.13      134.78      9.05 o
   5  18   1       22.59       28.68      5.63 o
   6  18   1        2.08        6.63      5.92 o
   7  18   1       26.81       40.15      6.70 o
  -7  19   1      133.98      114.58     20.36 o
  -6  19   1       29.73       22.54      3.34 o
  -5  19   1        0.05        1.12      4.14 o
  -4  19   1       33.69       35.97      2.95 o
  -3  19   1        8.80       14.82      4.14 o
  -2  19   1      186.84      191.74      9.92 o
   0  19   1        0.00        7.21      3.28 o
   1  19   1       24.97       25.37      1.99 o
   2  19   1      540.14      589.47     23.01 o
   3  19   1      643.63      661.74     27.11 o
   4  19   1        9.79       15.14      4.11 o
   5  19   1        3.05        0.76      2.41 o
   6  19   1       24.91       22.26      5.30 o
  -7  20   1       31.51       26.73      3.92 o
  -6  20   1       10.45        9.64      2.75 o
  -5  20   1      263.90      278.82     24.24 o
  -4  20   1        6.07        7.37      1.81 o
  -3  20   1       25.03       26.88      2.70 o
  -2  20   1        1.06       -2.24      2.43 o
   0  20   1       42.70       45.37      4.44 o
   1  20   1        0.52        2.11      1.41 o
   2  20   1       13.95       16.21      3.63 o
   3  20   1       26.97       25.14      7.21 o
   4  20   1       19.35       24.91      5.45 o
   5  20   1       19.70       16.01      4.37 o
   6  20   1       53.94       49.15      8.88 o
  -7  21   1        3.95        4.36      3.59 o
  -6  21   1      104.90      108.02      6.17 o
  -5  21   1        2.82        1.77      2.03 o
  -4  21   1       20.13       19.60      4.04 o
  -3  21   1      102.72      104.20      5.26 o
  -2  21   1        1.53        0.17      1.87 o
  -1  21   1       15.81       15.97      2.27 o
   0  21   1        3.20        0.75      2.67 o
   1  21   1        0.01        1.86      1.93 o
   2  21   1      213.18      208.11      8.13 o
   3  21   1      508.05      530.41     25.99 o
   4  21   1      472.68      472.09     28.91 o
   5  21   1       20.22       28.12      6.27 o
   6  21   1        7.60        2.23      3.83 o
  -6  22   1        1.63        1.72      2.80 o
  -5  22   1       43.02       41.71      7.41 o
  -4  22   1      261.43      272.36     10.61 o
  -3  22   1      499.36      517.62     15.69 o
  -2  22   1       11.55       16.67      3.77 o
  -1  22   1       28.53       29.58      2.90 o
   0  22   1       12.97        8.81      2.23 o
   1  22   1        3.98        3.86      3.32 o
   2  22   1      586.88      589.64     24.94 o
   3  22   1      144.77      164.26     13.97 o
   4  22   1        4.86        2.71      2.64 o
   5  22   1        0.61        3.02      3.20 o
  -6  23   1        0.39        0.86      3.20 o
  -5  23   1      222.21      211.37      9.65 o
  -4  23   1       67.19       59.90      4.59 o
  -3  23   1       75.47       80.77      4.81 o
  -2  23   1        4.74        2.40      3.22 o
  -1  23   1        0.94        0.68      2.00 o
   0  23   1       31.23       28.35      4.50 o
   1  23   1        1.04        6.00      3.37 o
   2  23   1       11.50       13.44      3.02 o
   3  23   1       11.59        7.38      3.40 o
   4  23   1       36.32       27.27      4.10 o
   5  23   1       14.56       17.01      3.99 o
  -5  24   1       15.80       15.31      6.88 o
  -4  24   1       68.32       61.80      5.50 o
  -3  24   1       18.37       15.20      2.44 o
  -2  24   1        5.52        8.95      2.55 o
  -1  24   1        9.31        9.82      5.21 o
   0  24   1        8.78        8.28      2.50 o
   1  24   1        6.03        5.58      3.15 o
   2  24   1      124.67      118.47      5.06 o
   3  24   1      226.05      215.24      9.26 o
   4  24   1      112.45      107.90      6.32 o
  -5  25   1       46.13       42.57      4.70 o
  -4  25   1       70.15       64.02      4.38 o
  -3  25   1      306.12      305.08      9.17 o
  -2  25   1       39.26       38.01      3.83 o
  -1  25   1       41.52       54.13      5.99 o
   0  25   1       19.36       17.50      3.01 o
   1  25   1        2.27       -2.89      2.89 o
   2  25   1        9.17        7.07      2.34 o
   3  25   1       10.18       14.63      3.19 o
   4  25   1       17.65       16.65      4.22 o
  -4  26   1       20.43       15.10      2.52 o
  -3  26   1        8.15       10.20      3.37 o
  -2  26   1        3.91       -0.76      3.65 o
  -1  26   1        5.04       10.07      3.03 o
   0  26   1       14.97       10.45      3.73 o
   1  26   1        0.06        0.56      2.43 o
   2  26   1       12.18       10.01      2.76 o
   3  26   1       10.35        9.98      2.94 o
  -3  27   1       52.99       55.85      6.25 o
  -2  27   1        7.21        6.36      3.33 o
  -1  27   1       16.62       15.22      4.32 o
   0  27   1       44.95       48.61      7.66 o
   1  27   1        0.00       -0.29      2.78 o
   2  27   1      201.43      195.91      9.29 o
  -2  28   1       15.80       15.53      5.05 o
  -1  28   1       48.04       42.18      4.59 o
   0  28   1       39.80       42.51      7.07 o
   1  28   1       62.94       61.82      5.09 o
 -10   0   2        2.24        6.59      5.50 o
  -9   0   2        0.11       -0.60      4.61 o
  -8   0   2     1001.10      999.64     35.23 o
  -7   0   2       25.18       25.70      2.82 o
  -6   0   2      500.42      484.78     11.41 o
  -5   0   2      642.38      722.72     14.91 o
  -4   0   2     5789.22     5543.83    152.19 o
  -3   0   2      423.53      383.53      8.27 o
  -2   0   2      590.83      517.58     14.01 o
   0   0   2      320.31      229.98     13.72 o
   1   0   2     4857.10     3876.38     85.21 o
   2   0   2     8627.89     7578.06    232.09 o
   3   0   2      281.84      272.96      7.45 o
   4   0   2       17.88       15.15      2.05 o
   5   0   2      900.87      844.46     28.97 o
   7   0   2       10.06        8.47      3.66 o
   8   0   2        7.86       10.09      4.84 o
 -10   1   2       50.46       65.32      4.72 o
  -9   1   2       57.78       56.80      4.69 o
  -8   1   2       31.57       30.18      3.05 o
  -7   1   2      209.93      203.74      4.63 o
  -6   1   2       64.90       59.97      1.89 o
  -5   1   2       14.88       18.73      0.98 o
  -4   1   2      490.68      492.50      9.94 o
  -3   1   2       80.56       77.59      2.60 o
  -2   1   2       61.69       66.83      1.83 o
  -1   1   2        5.92        8.27      1.62 o
   0   1   2      436.77      370.95     12.62 o
   1   1   2      363.98      302.29      7.73 o
   2   1   2     1468.89     1423.26     36.59 o
   3   1   2      652.96      638.85     11.19 o
   4   1   2       99.28       83.63      2.71 o
   5   1   2      184.66      166.75      5.89 o
   6   1   2      374.50      377.24     11.08 o
   7   1   2       65.03       69.30      4.40 o
   8   1   2       65.18       63.19      5.50 o
 -10   2   2       64.38       82.74      5.36 o
  -9   2   2        1.44        4.40      2.92 o
  -8   2   2      459.04      469.45     10.90 o
  -7   2   2       32.10       31.76      1.98 o
  -6   2   2        6.07        7.65      0.87 o
  -5   2   2      518.55      505.91      8.94 o
  -4   2   2        0.76       -0.02      0.58 o
  -3   2   2       79.37       70.02      2.21 o
  -2   2   2      263.00      262.39      7.94 o
  -1   2   2     2787.11     2787.87    110.20 o
   0   2   2        0.21        0.38      0.29 o
   1   2   2      170.38      145.13      5.34 o
   2   2   2     3544.62     3256.40     51.57 o
   3   2   2      454.81      444.20      8.22 o
   4   2   2       28.32       29.32      1.67 o
   5   2   2       36.72       30.20      2.59 o
   6   2   2      931.06      917.77     24.09 o
   7   2   2        3.04       12.87      3.66 o
   8   2   2        5.51        2.63      3.08 o
 -10   3   2       17.85       26.18      4.67 o
  -9   3   2        9.66        7.70      2.48 o
  -8   3   2      152.75      168.65      4.92 o
  -7   3   2      170.30      174.84      5.50 o
  -6   3   2      186.18      197.86      5.54 o
  -5   3   2      603.37      620.61      9.44 o
  -4   3   2       42.08       45.71      1.22 o
  -3   3   2     1253.04     1208.21     28.42 o
  -2   3   2      966.48     1042.29     25.94 o
   0   3   2      397.89      373.37      7.31 o
   1   3   2       11.98        8.68      0.80 o
   2   3   2        6.63        5.80      1.26 o
   3   3   2      308.50      273.96      5.40 o
   4   3   2      106.73       94.10      2.91 o
   5   3   2      126.30      120.85      4.84 o
   6   3   2      442.02      462.08     14.38 o
   7   3   2       37.70       37.49      4.11 o
   8   3   2       10.54       10.11      6.08 o
 -10   4   2        6.94       10.06      3.25 o
  -9   4   2        0.25       -0.87      8.62 o
  -8   4   2      679.79      674.31     14.77 o
  -7   4   2      676.73      672.30     25.13 o
  -6   4   2      319.00      352.94     10.90 o
  -5   4   2     1771.90     1780.37     36.33 o
  -4   4   2        0.03        0.93      0.54 o
  -3   4   2        5.91        5.81      0.52 o
  -2   4   2     1470.22     1586.53     33.64 o
   0   4   2     2646.37     2572.85     42.40 o
   1   4   2      188.82      182.38      7.02 o
   2   4   2     1521.67     1489.01     49.58 o
   3   4   2        1.69        1.20      1.01 o
   4   4   2      282.34      241.86      7.02 o
   5   4   2       26.12       21.27      2.31 o
   6   4   2       30.29       25.02      3.25 o
   7   4   2       65.19       70.50      4.78 o
   8   4   2       15.72       19.12      3.67 o
 -10   5   2        5.87        9.09      3.57 o
  -9   5   2       37.15       31.55      3.38 o
  -8   5   2      338.21      368.12      8.64 o
  -7   5   2      372.54      382.92     11.35 o
  -6   5   2       21.92       18.74      1.14 o
  -5   5   2       31.45       24.05      1.24 o
  -4   5   2      587.20      641.41     14.07 o
  -3   5   2       10.47        9.01      0.62 o
  -2   5   2      627.97      625.82     19.20 o
  -1   5   2        4.28        4.66      0.58 o
   0   5   2        0.09       -0.38      0.38 o
   1   5   2        8.23        7.60      0.73 o
   2   5   2      738.78      772.87     25.42 o
   3   5   2       95.12       90.35      3.94 o
   4   5   2       64.10       51.98      3.06 o
   5   5   2      150.26      137.04      5.28 o
   6   5   2      895.81      813.95     38.46 o
   7   5   2       21.06       15.77      2.90 o
   8   5   2       10.45       17.57      4.06 o
 -10   6   2        0.57       -0.58      3.18 o
  -9   6   2        7.44        5.06      2.79 o
  -8   6   2       51.19       42.70      2.75 o
  -7   6   2      142.78      145.28      6.19 o
  -6   6   2      106.83       96.47      2.53 o
  -5   6   2      772.07      783.59     31.50 o
  -4   6   2       12.61       15.74      0.79 o
  -3   6   2      284.92      281.56      8.68 o
  -2   6   2     2084.13     2213.14     57.06 o
  -1   6   2     2088.69     2235.60     78.85 o
   0   6   2       66.50       72.10      1.64 o
   1   6   2      419.74      419.22     10.39 o
   2   6   2        0.64        0.34      0.77 o
   3   6   2        2.48        2.43      0.98 o
   4   6   2      119.77      100.23      7.92 o
   5   6   2        6.78        8.10      2.08 o
   6   6   2      381.20      455.44     13.95 o
   7   6   2      106.24       99.45     16.48 o
   8   6   2        3.20        1.32      3.09 o
 -10   7   2        2.19       -0.34      3.43 o
  -9   7   2        3.06        3.08      2.83 o
  -8   7   2       13.70       27.32      2.89 o
  -7   7   2        8.35        4.37      1.38 o
  -6   7   2       25.61       26.48      1.70 o
  -5   7   2       80.68       83.29      3.22 o
  -4   7   2      314.90      325.20     10.93 o
  -3   7   2      142.96      149.99      4.19 o
  -2   7   2      279.61      293.34      8.82 o
  -1   7   2      823.16      819.96     37.07 o
   0   7   2      166.55      163.44      5.41 o
   1   7   2        5.40        4.20      0.58 o
   2   7   2      126.27      140.40      5.24 o
   3   7   2      553.11      550.87     24.65 o
   4   7   2        7.85        9.09      1.92 o
   5   7   2      340.54      320.51     11.56 o
   6   7   2      338.72      289.01     13.26 o
   7   7   2       21.74       11.38      3.22 o
   8   7   2        0.13        0.73      2.93 o
 -10   8   2        1.94       -3.35      3.35 o
  -9   8   2        2.95        0.08      2.79 o
  -8   8   2      369.78      376.72     30.92 o
  -7   8   2       16.92       14.68      1.56 o
  -6   8   2       37.45       36.81      2.10 o
  -5   8   2      191.99      199.57      6.18 o
  -4   8   2      424.53      476.26     15.06 o
  -3   8   2      444.69      440.02     10.39 o
  -2   8   2       28.73       31.40      1.95 o
  -1   8   2     2240.73     2519.82    129.33 o
   0   8   2      176.22      211.94      5.32 o
   1   8   2      139.22      145.86      4.70 o
   2   8   2      456.61      461.39     13.70 o
   3   8   2      253.26      268.53      9.32 o
   4   8   2       25.09       20.90      2.36 o
   5   8   2      107.70       94.04      4.49 o
   6   8   2      161.22      157.97     16.84 o
   7   8   2        2.23        0.86      3.76 o
   8   8   2        0.25       -6.18      6.18 o
  -9   9   2        0.37        7.54      3.58 o
  -8   9   2       15.09       13.70      4.15 o
  -7   9   2      808.21      861.41     36.28 o
  -6   9   2      138.14      151.70      5.18 o
  -5   9   2       72.53       72.24      2.24 o
  -4   9   2       59.34       65.49      2.45 o
  -3   9   2       99.96      107.79      3.24 o
  -2   9   2      122.18      120.60      5.07 o
  -1   9   2     1791.55     2092.70     48.82 o
   0   9   2      438.59      544.87     10.54 o
   1   9   2      115.22      117.45      3.01 o
   2   9   2      481.09      487.53     14.60 o
   3   9   2        0.65        1.41      1.30 o
   4   9   2      263.31      262.76     17.53 o
   5   9   2      100.33      116.50      7.37 o
   6   9   2       33.83       21.79      4.29 o
   7   9   2      144.87      145.04     19.72 o
   8   9   2        3.33        0.41      4.75 o
  -9  10   2      139.20      177.47     10.81 o
  -8  10   2      317.34      316.56     19.14 o
  -7  10   2      353.36      373.40     17.88 o
  -6  10   2       98.02       96.64      3.99 o
  -5  10   2        0.19        0.82      1.30 o
  -4  10   2       20.15       22.52      1.21 o
  -3  10   2       28.98       29.49      1.19 o
  -2  10   2       34.99       29.47      1.69 o
  -1  10   2      589.21      688.29     17.55 o
   0  10   2     2814.92     3145.89     53.46 o
   1  10   2       16.10       26.42      1.37 o
   2  10   2     1123.16     1162.25     32.52 o
   3  10   2      129.04      134.87      8.39 o
   4  10   2        9.71        7.00      1.88 o
   5  10   2      190.87      175.43     10.90 o
   6  10   2      139.97      126.85     16.08 o
   7  10   2       29.14       30.35      9.99 o
   8  10   2        2.70        2.54      3.25 o
  -9  11   2        0.18       -0.37      2.51 o
  -8  11   2       14.58       15.76      2.73 o
  -7  11   2      444.21      459.35     21.68 o
  -6  11   2       95.81       93.59      4.57 o
  -5  11   2      225.25      214.22      6.70 o
  -4  11   2      968.70     1006.06     26.54 o
  -3  11   2      126.16      128.56      3.29 o
  -2  11   2       88.97      109.01      3.20 o
  -1  11   2      309.67      393.59     10.20 o
   0  11   2       13.27        9.52      1.05 o
   1  11   2        0.18       -0.87      0.87 o
   2  11   2      360.26      408.67     11.59 o
   3  11   2       20.62       21.45      2.45 o
   4  11   2        0.15        0.39      1.87 o
   5  11   2       27.68       19.55      4.18 o
   6  11   2        8.45        8.12      2.69 o
   7  11   2        1.09       -0.67      3.08 o
   8  11   2       27.62       28.03      4.13 o
  -9  12   2       48.54       48.68      4.26 o
  -8  12   2        4.93        4.51      4.25 o
  -7  12   2        2.18        2.81      1.79 o
  -6  12   2       25.10       26.39      3.68 o
  -5  12   2       69.09       57.76      2.43 o
  -4  12   2       72.45       64.02      1.95 o
  -3  12   2        2.67        4.10      0.77 o
  -2  12   2        0.50        1.43      0.93 o
  -1  12   2      152.45      137.52      4.74 o
   0  12   2     3043.03     3479.45     65.68 o
   1  12   2      699.53      745.68     16.34 o
   2  12   2        5.35        3.48      1.23 o
   3  12   2      285.10      283.52     21.50 o
   4  12   2       29.35       24.99      5.23 o
   5  12   2       33.98       28.29      2.87 o
   6  12   2       10.59        8.15      2.79 o
   7  12   2        4.59       -2.11      2.89 o
  -9  13   2        5.85       10.99      3.35 o
  -8  13   2       58.88       65.54      5.00 o
  -7  13   2      293.68      300.71     17.21 o
  -6  13   2       38.04       41.13      2.28 o
  -5  13   2       23.20       21.97      2.24 o
  -4  13   2       44.72       43.42      3.54 o
  -3  13   2      246.00      271.39      5.52 o
  -2  13   2      102.91      132.17      3.89 o
  -1  13   2      257.95      315.93      9.25 o
   0  13   2      189.37      200.17      5.44 o
   1  13   2      285.66      293.26      7.44 o
   2  13   2      334.54      340.20     10.67 o
   3  13   2       14.02        6.49      2.03 o
   4  13   2      173.74      167.93     24.29 o
   5  13   2        2.87        5.60      2.25 o
   6  13   2        9.25        6.33      3.00 o
   7  13   2       12.39       13.00      3.43 o
  -9  14   2       21.74       22.44      3.67 o
  -8  14   2       85.64       76.90     17.23 o
  -7  14   2       28.50       26.86      2.96 o
  -6  14   2        0.46       -0.75      2.36 o
  -5  14   2      591.93      608.49     18.24 o
  -4  14   2       48.49       54.68      4.84 o
  -3  14   2        0.90       -0.72      0.80 o
  -2  14   2       64.71       57.83      2.41 o
  -1  14   2      130.50      171.74      6.00 o
   0  14   2      251.47      267.02      6.84 o
   1  14   2       70.04       81.35      3.14 o
   2  14   2       27.73       21.07      3.37 o
   3  14   2      638.95      689.65     25.33 o
   4  14   2       30.75       28.02      2.81 o
   5  14   2       33.36       21.17      3.19 o
   6  14   2      221.64      208.28     22.50 o
   7  14   2       18.29       13.11      5.74 o
  -8  15   2        3.96        3.04      3.60 o
  -7  15   2       20.09       18.40      5.11 o
  -6  15   2        9.87       12.24      2.09 o
  -5  15   2      227.82      228.78     19.98 o
  -4  15   2       48.38       47.34      3.10 o
  -3  15   2      333.60      340.50     19.30 o
  -2  15   2       40.49       41.13      2.25 o
  -1  15   2      333.45      361.22     15.37 o
   0  15   2      452.18      523.96     16.07 o
   1  15   2       33.36       28.61      3.25 o
   2  15   2       89.43       76.70      5.97 o
   3  15   2      594.71      637.78     24.30 o
   4  15   2      308.09      310.52     29.46 o
   5  15   2       53.17       41.18      7.65 o
   6  15   2       10.96        9.42      5.01 o
   7  15   2        0.65        0.62      7.72 o
  -8  16   2       17.11       23.94      4.47 o
  -7  16   2       25.86       16.42      3.05 o
  -6  16   2       33.85       36.09      2.56 o
  -5  16   2        8.55        7.35      2.21 o
  -4  16   2      226.38      251.94      8.21 o
  -3  16   2      504.59      481.39     19.39 o
   0  16   2      139.22      135.42      7.14 o
   1  16   2       90.77       91.18      5.95 o
   2  16   2      441.60      436.18     36.10 o
   3  16   2       43.52       41.59      3.81 o
   4  16   2       43.74       34.96      3.58 o
   5  16   2        0.06        0.40      2.40 o
   6  16   2        8.64       10.41      4.11 o
   7  16   2      112.04      118.11     13.28 o
  -8  17   2        7.92        7.95      3.02 o
  -7  17   2       29.57       28.65      3.78 o
  -6  17   2        8.70        8.70      2.86 o
  -5  17   2      422.03      432.89     17.27 o
  -4  17   2      280.66      291.57     25.62 o
  -3  17   2       11.71       13.72      2.73 o
   0  17   2        1.55        0.61      2.29 o
   1  17   2        6.90        5.21      1.90 o
   2  17   2        2.89        5.55      2.49 o
   3  17   2      149.10      151.06      6.30 o
   4  17   2        2.64        0.93      2.29 o
   5  17   2       22.15       17.79      3.16 o
   6  17   2       50.25       49.83      4.53 o
  -8  18   2        8.39       10.39      3.07 o
  -7  18   2       15.32       15.27      7.33 o
  -6  18   2        0.93        1.80      1.63 o
  -5  18   2      409.02      420.39     19.76 o
  -4  18   2      218.90      223.20      6.57 o
  -3  18   2      183.67      194.81      7.31 o
  -2  18   2        0.04        0.70      2.08 o
  -1  18   2        1.08       -2.09      2.09 o
   0  18   2        2.42        2.06      1.60 o
   1  18   2        7.11        8.09      1.93 o
   2  18   2     1011.49     1042.69     52.74 o
   3  18   2       32.87       32.48      6.05 o
   4  18   2        0.94        2.99      3.47 o
   5  18   2       10.52        8.73      5.68 o
   6  18   2        2.86        6.60      3.74 o
  -7  19   2        5.41        3.55      3.01 o
  -6  19   2        0.64        2.96      1.83 o
  -5  19   2       51.20       53.83      2.73 o
  -4  19   2      181.28      189.82      5.57 o
  -3  19   2      291.44      304.73     12.28 o
  -2  19   2       13.09        9.48      2.78 o
  -1  19   2      171.39      195.17      9.54 o
   0  19   2        0.18       -1.12      1.58 o
   1  19   2       30.55       32.68      3.98 o
   2  19   2      100.48      108.34      6.87 o
   3  19   2        7.25        3.29      2.48 o
   4  19   2       35.32       34.78      3.69 o
   5  19   2        0.23        0.38      3.50 o
   6  19   2        8.58       11.86      5.53 o
  -7  20   2       27.66       24.54      3.82 o
  -6  20   2        0.03       -0.82      1.70 o
  -5  20   2      242.29      231.31      6.96 o
  -4  20   2      436.56      426.54     12.18 o
  -3  20   2       35.49       40.70      3.57 o
  -1  20   2       96.22       99.29      4.87 o
   0  20   2      433.61      429.85     13.51 o
   1  20   2       83.77       89.55      6.63 o
   2  20   2      128.83      128.44      5.91 o
   3  20   2        0.62       -0.57      2.54 o
   4  20   2        7.80        7.56      3.04 o
   5  20   2       17.58       26.09      9.41 o
  -7  21   2       71.05       76.31      5.78 o
  -6  21   2       17.23       23.29      3.11 o
  -5  21   2       19.81       17.27      2.41 o
  -4  21   2        1.79        5.29      2.26 o
  -3  21   2      109.43      100.65     11.46 o
  -2  21   2        9.71       10.93      3.98 o
  -1  21   2      199.19      205.86     10.86 o
   0  21   2       14.87       12.09      3.39 o
   1  21   2       30.59       26.26      2.98 o
   2  21   2      771.23      795.85     22.06 o
   3  21   2      183.03      183.01     22.73 o
   4  21   2       13.29       18.51      4.50 o
   5  21   2        8.27        7.72      3.67 o
  -6  22   2       22.40       22.43      4.30 o
  -5  22   2      109.34      115.27      4.73 o
  -4  22   2       61.49       70.07      2.97 o
  -3  22   2       26.30       22.35      3.94 o
  -2  22   2      115.51      117.49      7.36 o
  -1  22   2       56.87       54.23      3.82 o
   0  22   2       50.17       45.93      5.27 o
   1  22   2        2.74        0.77      2.81 o
   2  22   2      304.20      284.72     14.12 o
   3  22   2      162.79      159.91      7.17 o
   4  22   2        6.85        4.64      3.49 o
   5  22   2        0.09        5.18      3.82 o
  -6  23   2        6.49        9.97      3.34 o
  -5  23   2       21.68       10.14      4.14 o
  -4  23   2        0.00       -1.44      1.63 o
  -3  23   2        2.34        6.19      3.13 o
  -2  23   2        2.39        3.05      7.25 o
  -1  23   2        0.78       -1.40      2.99 o
   0  23   2      292.64      297.14     10.71 o
   1  23   2       67.17       64.81      3.51 o
   2  23   2       37.94       29.20      3.47 o
   3  23   2       29.59       28.59      3.81 o
   4  23   2        0.06       -1.15      6.47 o
  -5  24   2        0.30        0.22      2.49 o
  -4  24   2      119.16      134.08      6.26 o
  -3  24   2        1.99        4.12      2.82 o
  -2  24   2        0.25       -2.38      2.38 o
  -1  24   2        0.93        4.37      3.10 o
   0  24   2       11.13        5.94      3.11 o
   1  24   2      237.13      249.42      7.97 o
   2  24   2       13.31       14.21      3.10 o
   3  24   2       70.36       58.38      7.76 o
   4  24   2        0.86        2.69      3.55 o
  -5  25   2       32.75       30.47      2.74 o
  -4  25   2      113.09      103.77      7.23 o
  -3  25   2       50.63       51.55      4.58 o
  -2  25   2      146.39      131.46     10.43 o
  -1  25   2       63.98       59.98      4.44 o
   0  25   2       12.78       12.72      3.83 o
   1  25   2        8.42        4.38      3.66 o
   2  25   2       78.91       79.87      4.56 o
   3  25   2       13.72        8.45      3.73 o
  -4  26   2       12.96        8.56      2.43 o
  -3  26   2        5.22        4.48      2.74 o
  -2  26   2        6.47       -1.30      3.09 o
  -1  26   2        6.02        9.08      3.25 o
   0  26   2       16.86       17.21      4.58 o
   1  26   2       59.41       64.77      5.39 o
   2  26   2       38.69       38.25      3.76 o
  -3  27   2       75.66       71.01      9.99 o
  -2  27   2       37.33       34.29      6.33 o
  -1  27   2        5.55        4.54      3.12 o
   0  27   2        0.39        2.83      3.16 o
   1  27   2        8.19        9.10      3.25 o
  -1  28   2        6.99        1.27      3.41 o
 -10   1   3        2.04        1.37      2.40 o
  -9   1   3        5.01        4.16      1.89 o
  -8   1   3      130.43      121.81      5.65 o
  -7   1   3        0.18        2.04      0.83 o
  -6   1   3       83.39       72.57      1.82 o
  -5   1   3       89.87       83.02      2.28 o
  -4   1   3      771.97      766.77     12.41 o
  -3   1   3      395.56      382.38     10.73 o
  -2   1   3      583.90      541.96     13.39 o
  -1   1   3      479.39      555.49     13.24 o
   0   1   3       37.52       34.95      0.86 o
   1   1   3      562.99      533.49     17.91 o
   2   1   3       12.47       12.95      0.75 o
   3   1   3        0.35       -0.38      0.71 o
   4   1   3      157.96      156.39      7.86 o
   5   1   3        7.88        7.65      1.27 o
   6   1   3        1.07        0.32      2.55 o
   7   1   3       72.18       87.69      8.50 o
   8   1   3       20.79       27.40      4.21 o
 -10   2   3        2.85        2.83      7.46 o
  -9   2   3        0.52        0.05      2.30 o
  -8   2   3       46.43       55.42      2.56 o
  -7   2   3       13.90       14.61      1.15 o
  -6   2   3      250.75      261.92      4.43 o
  -5   2   3      347.56      327.30      5.05 o
  -4   2   3      672.35      657.45     14.45 o
  -3   2   3      234.70      221.82      7.02 o
  -2   2   3       12.93       16.23      0.74 o
  -1   2   3        0.05       -0.23      0.23 o
   0   2   3        7.04        4.36      0.48 o
   1   2   3      133.06      124.01      2.35 o
   2   2   3      709.53      712.67     14.65 o
   3   2   3      819.37      798.92     15.53 o
   4   2   3       96.15       84.75      3.39 o
   5   2   3       17.88       17.77      2.28 o
   6   2   3        1.18        1.03      2.24 o
   7   2   3        0.45        3.41      2.85 o
   8   2   3        0.01        0.73      4.27 o
 -10   3   3        0.43        0.56      3.43 o
  -9   3   3       47.67       56.61      3.04 o
  -8   3   3        1.45        3.36      1.20 o
  -7   3   3      148.48      140.62      4.66 o
  -6   3   3       46.94       43.42      1.33 o
  -5   3   3     2626.30     2730.12     53.06 o
  -4   3   3      416.06      420.14     13.55 o
  -3   3   3      380.51      398.21     18.27 o
  -2   3   3       76.11       79.26      2.34 o
  -1   3   3      513.24      484.22     15.25 o
   0   3   3      359.51      376.06      7.31 o
   1   3   3       97.39       90.05      3.13 o
   2   3   3       83.49       85.12      2.69 o
   3   3   3       23.04       22.72      1.05 o
   4   3   3        2.20        2.58      1.04 o
   5   3   3      362.59      361.75     20.04 o
   6   3   3       19.98       14.69      3.65 o
   7   3   3       24.66       29.77      5.24 o
 -10   4   3       17.10       18.66      3.64 o
  -9   4   3       31.65       27.33      2.12 o
  -8   4   3      702.79      697.56     31.80 o
  -7   4   3       22.12       24.02      1.74 o
  -6   4   3       54.91       48.88      1.78 o
  -5   4   3      108.00      108.33      4.54 o
  -4   4   3      140.33      134.07      3.50 o
  -3   4   3        5.67        6.75      0.62 o
  -2   4   3      170.17      165.35      5.09 o
  -1   4   3        8.23        8.35      0.48 o
   0   4   3      480.50      498.68     16.21 o
   1   4   3        1.02        2.07      0.55 o
   2   4   3     1773.48     1830.50     41.72 o
   3   4   3      363.53      350.22      9.28 o
   4   4   3      138.13      134.22      7.23 o
   5   4   3        8.88        5.54      2.63 o
   6   4   3       36.91       31.77      3.61 o
   7   4   3        0.72        0.79      3.26 o
 -10   5   3        0.16        3.06      3.09 o
  -9   5   3       46.19       55.15      2.88 o
  -8   5   3       26.87       31.41      2.36 o
  -7   5   3       95.20       92.42      2.93 o
  -6   5   3        6.26        5.76      1.13 o
  -5   5   3        1.14        0.90      0.60 o
  -4   5   3      651.56      641.58     14.15 o
  -3   5   3        0.03       -0.25      0.43 o
  -2   5   3      605.63      650.16     21.20 o
  -1   5   3      143.02      159.73      5.40 o
   0   5   3      490.95      512.44     12.29 o
   1   5   3      606.17      574.53     13.33 o
   2   5   3      783.05      756.06     17.91 o
   3   5   3       48.62       53.03      2.14 o
   4   5   3      151.81      147.05      5.28 o
   5   5   3      176.52      183.55     12.79 o
   6   5   3       59.62       48.87      4.11 o
   7   5   3       15.67       14.07      3.76 o
 -10   6   3        5.35       10.12      3.83 o
  -9   6   3       77.16       69.09      3.29 o
  -8   6   3       94.38       97.47      7.44 o
  -7   6   3       13.51       11.43      1.38 o
  -6   6   3       21.94       23.97      1.90 o
  -5   6   3      113.16      103.80      4.59 o
  -4   6   3      157.68      161.10      7.18 o
  -3   6   3      245.53      246.92      7.42 o
  -2   6   3        8.10        6.12      0.60 o
  -1   6   3      699.54      708.86     19.85 o
   0   6   3     1682.13     1730.66     47.38 o
   1   6   3     1143.87     1096.39     30.28 o
   2   6   3      388.71      384.70      7.70 o
   3   6   3        8.87        7.07      1.13 o
   4   6   3        0.93        1.10      2.52 o
   5   6   3      213.46      226.92     14.33 o
   6   6   3       16.00       20.25      3.24 o
   7   6   3       53.94       57.47      4.75 o
 -10   7   3       33.33       31.88      3.80 o
  -9   7   3       25.93       20.25      2.30 o
  -8   7   3      663.49      699.31     47.52 o
  -7   7   3      183.86      180.98     11.31 o
  -6   7   3      142.11      140.27      4.41 o
  -5   7   3       80.79       94.48      2.72 o
  -4   7   3       88.60       87.88      3.03 o
  -3   7   3      114.63      115.95      3.40 o
  -2   7   3      569.57      654.15     40.09 o
  -1   7   3      986.24     1124.55     29.42 o
   0   7   3        9.64       12.91      0.75 o
   1   7   3        1.37        1.71      0.70 o
   2   7   3      243.01      224.20      8.76 o
   3   7   3        5.89        4.15      1.40 o
   4   7   3      212.12      204.23     15.64 o
   5   7   3       11.47        9.69      2.65 o
   6   7   3       35.58       39.67      3.62 o
   7   7   3        0.00        3.55      4.07 o
 -10   8   3        3.32        0.37      2.85 o
  -9   8   3        0.87       -1.25      2.18 o
  -8   8   3      124.38      122.88      6.35 o
  -7   8   3       20.00       17.00      1.82 o
  -6   8   3        0.11        0.98      1.02 o
  -5   8   3      511.20      492.08     10.33 o
  -4   8   3       78.05       75.91      2.80 o
  -3   8   3        7.24        6.28      0.77 o
  -2   8   3     1740.53     1899.93    116.84 o
  -1   8   3     4024.91     4224.22    145.00 o
   0   8   3       33.45       34.53      1.19 o
   1   8   3        3.47        4.32      0.71 o
   2   8   3       36.20       36.06      2.30 o
   3   8   3      130.60      116.73      8.12 o
   4   8   3        3.07        5.95      2.61 o
   5   8   3      860.29      819.79     81.92 o
   6   8   3      899.80      933.13     71.42 o
   7   8   3       34.10       41.43      8.92 o
  -9   9   3       31.23       25.03      3.79 o
  -8   9   3      111.79      105.91      3.69 o
  -7   9   3      243.60      228.98     17.53 o
  -6   9   3        6.44        7.55      1.39 o
  -5   9   3      193.95      205.05      6.19 o
  -4   9   3       17.46       13.56      0.89 o
  -3   9   3      108.24      114.03      4.23 o
  -2   9   3     1904.16     2145.87    121.03 o
  -1   9   3     7811.77     7803.51    253.64 o
   0   9   3        9.73       12.45      0.89 o
   1   9   3        0.00        0.75      0.71 o
   2   9   3       92.99       88.47      2.77 o
   3   9   3      601.12      562.37     34.77 o
   4   9   3        2.15        3.17      1.78 o
   5   9   3        7.14        6.74      3.18 o
   6   9   3       67.75       82.55      8.93 o
   7   9   3        1.36        3.66      5.85 o
  -9  10   3       12.34        7.44      2.50 o
  -8  10   3      381.62      439.43     27.08 o
  -7  10   3       56.24       66.44      2.80 o
  -6  10   3        1.43        0.07      1.66 o
  -5  10   3        5.23        6.42      1.14 o
  -4  10   3       12.03       14.52      1.08 o
  -3  10   3        0.00       -0.21      0.60 o
  -2  10   3       10.94       15.64      1.12 o
  -1  10   3     4166.65     3709.03     84.34 o
   0  10   3        7.18        8.69      1.19 o
   1  10   3       42.18       41.58      1.92 o
   2  10   3        4.90        5.71      1.13 o
   3  10   3      305.60      270.23     34.43 o
   4  10   3       28.82       31.80      3.74 o
   5  10   3        4.24        3.25      3.11 o
   6  10   3       22.01       23.00      6.98 o
   7  10   3       16.96       13.39      3.58 o
  -9  11   3        3.18        2.50      3.36 o
  -8  11   3      605.23      627.86     34.40 o
  -7  11   3      386.54      393.38     17.30 o
  -6  11   3       71.40       80.82      2.90 o
  -5  11   3     1752.50     1818.10     57.65 o
  -4  11   3       13.68       13.92      1.11 o
  -3  11   3      189.32      206.78      4.62 o
  -2  11   3      419.14      525.14     38.21 o
  -1  11   3      612.18      740.88     26.77 o
   0  11   3       34.88       29.94      1.36 o
   1  11   3        0.67        1.55      0.94 o
   2  11   3       27.10       25.07      1.91 o
   3  11   3      315.46      313.40     28.94 o
   4  11   3        2.42       -0.36      1.86 o
   5  11   3        1.24        2.35      5.05 o
   6  11   3      184.22      202.65     18.54 o
   7  11   3       30.80       38.12      4.45 o
  -9  12   3        2.69        0.25      3.51 o
  -8  12   3       58.33       44.05      3.19 o
  -7  12   3        2.19        1.16      1.64 o
  -6  12   3       11.90       10.22      1.77 o
  -5  12   3       99.12       89.77      3.60 o
  -4  12   3       70.21       68.46      2.01 o
  -3  12   3       59.57       58.57      2.91 o
  -2  12   3       66.09       73.23      3.46 o
  -1  12   3     1317.04     1493.43     35.10 o
   0  12   3        0.83        0.44      0.72 o
   1  12   3      117.61      112.67      5.01 o
   2  12   3      352.28      344.09     23.10 o
   3  12   3        0.10        0.84      2.46 o
   4  12   3       21.95       25.95      3.01 o
   5  12   3      230.41      206.44     20.31 o
   6  12   3      154.61      166.67     10.45 o
   7  12   3        0.51        1.93      3.70 o
  -9  13   3       27.90       28.46      4.04 o
  -8  13   3      204.12      251.43     16.76 o
  -7  13   3        0.14        0.27      1.62 o
  -6  13   3        4.73        6.16      1.85 o
  -5  13   3      109.81      117.19      8.42 o
  -4  13   3       93.97      104.51      3.06 o
  -3  13   3      198.42      203.79      9.00 o
  -2  13   3        0.90        1.83      1.13 o
  -1  13   3       11.14       12.94      1.84 o
   0  13   3      131.72      144.39      3.31 o
   1  13   3      117.71      116.19      3.89 o
   2  13   3      597.17      591.85     59.67 o
   3  13   3       92.61       87.62      4.44 o
   4  13   3       18.94       16.81      2.66 o
   5  13   3      122.89      133.43     12.15 o
   6  13   3      121.04      113.94      6.34 o
  -9  14   3        2.13        1.61      2.78 o
  -8  14   3      159.27      181.15     15.79 o
  -7  14   3       32.44       29.94      2.51 o
  -6  14   3      121.76      132.75      4.14 o
  -5  14   3     2155.85     2327.55    183.40 o
  -4  14   3      790.89      832.37     26.30 o
  -3  14   3       42.43       38.15      1.76 o
  -2  14   3       89.59       90.03      3.88 o
  -1  14   3      403.13      466.95     14.17 o
   0  14   3      198.80      217.32      4.70 o
   1  14   3      133.21      127.77      7.40 o
   2  14   3      301.00      302.12     29.51 o
   3  14   3      101.80      110.01      8.07 o
   4  14   3       11.68       15.71      4.26 o
   5  14   3       12.45       20.68      4.56 o
   6  14   3      222.46      267.04     21.56 o
  -8  15   3        0.33        0.36      2.81 o
  -7  15   3       72.76       87.41      6.34 o
  -6  15   3        6.85        7.27      1.79 o
  -5  15   3      261.70      278.64     30.43 o
  -4  15   3       74.76       72.04      4.67 o
  -3  15   3       91.65       89.44      5.35 o
  -2  15   3        2.64        3.99      1.35 o
  -1  15   3      140.14      160.71      6.35 o
   0  15   3      417.45      441.88     18.22 o
   1  15   3      667.29      667.03     52.52 o
   2  15   3     2819.86     2873.18    280.14 o
   3  15   3        7.06       17.02      4.69 o
   4  15   3        0.05       -0.80      2.20 o
   5  15   3      207.52      195.21     18.98 o
   6  15   3        2.06        6.46      3.11 o
  -8  16   3      131.30      120.20      8.20 o
  -7  16   3      104.14      111.02      6.20 o
  -6  16   3        0.80        1.08      1.58 o
  -5  16   3        1.25       -0.29      1.64 o
  -4  16   3        0.11        1.18      1.49 o
  -3  16   3      254.91      239.95     10.12 o
  -2  16   3        3.52        2.18      2.09 o
  -1  16   3        3.70        3.80      2.02 o
   0  16   3        0.26        0.54      1.59 o
   1  16   3       18.18       18.34      2.63 o
   2  16   3      140.10      153.85     10.20 o
   3  16   3       30.86       25.71      3.05 o
   4  16   3       68.69       69.38     10.95 o
   5  16   3        0.25        2.42      3.22 o
   6  16   3        2.47        4.01      6.37 o
  -8  17   3        2.94       -2.88      3.55 o
  -7  17   3      244.46      253.54     10.50 o
  -6  17   3      215.18      221.52     13.91 o
  -5  17   3        6.16        4.96      1.78 o
  -4  17   3      505.08      545.92     22.01 o
  -3  17   3        0.94       -1.16      3.05 o
  -2  17   3       20.32       24.75      3.04 o
  -1  17   3      184.96      187.19      9.60 o
   0  17   3      152.23      151.65      8.20 o
   1  17   3       50.59       48.24      3.18 o
   2  17   3      935.36      993.15     40.29 o
   3  17   3       44.76       43.14      3.67 o
   4  17   3        0.37        3.68      5.36 o
   5  17   3        1.24       -1.37      3.71 o
  -8  18   3      233.55      253.87     24.81 o
  -7  18   3        0.56       -1.61      1.83 o
  -6  18   3        0.00        1.06      2.17 o
  -5  18   3      156.19      170.09     15.83 o
  -4  18   3       18.84       15.74      2.41 o
  -3  18   3       38.91       33.87      3.21 o
  -2  18   3       63.09       56.83      4.47 o
  -1  18   3      233.84      225.70      8.59 o
   0  18   3        2.88        2.80      2.08 o
   1  18   3     1054.12     1117.29     29.84 o
   2  18   3        0.00       -2.32      2.32 o
   3  18   3       28.80       28.09      4.23 o
   4  18   3       33.85       38.65      5.66 o
   5  18   3       14.67       13.31      3.23 o
  -7  19   3       41.96       39.49      2.86 o
  -6  19   3        2.60        3.91      1.96 o
  -5  19   3       92.76      103.53      7.26 o
  -4  19   3        0.87       -1.36      1.36 o
  -3  19   3        2.26        3.85      2.00 o
   0  19   3       35.12       33.52      3.05 o
   1  19   3       96.62      104.25      5.87 o
   2  19   3       81.11       77.71      4.69 o
   3  19   3        4.53        5.17      3.23 o
   4  19   3       25.45       19.70      3.20 o
   5  19   3      118.73      141.08     13.24 o
  -7  20   3        0.32       -1.64      2.22 o
  -6  20   3       14.19       15.14      2.42 o
  -5  20   3       65.71       66.18      7.45 o
  -4  20   3       67.90       72.26      2.92 o
  -3  20   3       94.52       85.18      4.16 o
   0  20   3       65.59       63.04      4.12 o
   1  20   3       26.77       20.73      2.62 o
   2  20   3       36.16       31.10      3.59 o
   3  20   3        6.33        4.18      2.44 o
   4  20   3      161.12      146.20      7.67 o
   5  20   3       28.59       41.00      4.91 o
  -7  21   3        1.12       -1.03      2.29 o
  -6  21   3        1.03        0.61      2.45 o
  -5  21   3      165.96      163.61      7.08 o
  -4  21   3       11.84        9.83      2.00 o
  -3  21   3       18.96       19.37      2.75 o
  -1  21   3      327.29      322.89     11.40 o
   0  21   3      211.90      214.41      7.75 o
   1  21   3      113.46      108.94     10.14 o
   2  21   3       15.85       13.27      2.75 o
   3  21   3        8.31       11.08      3.79 o
   4  21   3       18.32       14.78      4.91 o
  -6  22   3       95.78      107.20      4.70 o
  -5  22   3       24.29       25.26      3.95 o
  -4  22   3       16.41       13.97      2.91 o
  -3  22   3       47.63       41.34      2.75 o
  -2  22   3      137.56      131.12      9.19 o
  -1  22   3      162.91      151.81      6.62 o
   0  22   3       16.36       14.94      3.87 o
   1  22   3       12.70       13.56      3.16 o
   2  22   3        1.34        4.65      2.79 o
   3  22   3       91.09       85.79     10.62 o
   4  22   3       38.13       53.80      5.10 o
  -6  23   3       63.13       65.89      3.94 o
  -5  23   3        0.98        2.59      2.82 o
  -4  23   3        5.68        6.19      2.45 o
  -3  23   3       97.40       91.57      6.84 o
  -2  23   3       73.83       77.95      7.01 o
  -1  23   3        2.33       -3.22      3.22 o
   0  23   3        0.01       -2.38      2.38 o
   1  23   3       26.24       26.50      4.47 o
   2  23   3       17.14       18.93      4.17 o
   3  23   3       48.82       49.74      5.74 o
  -5  24   3       10.17       15.63      3.61 o
  -4  24   3       74.62       72.78      4.41 o
  -3  24   3       90.57       85.04      4.29 o
  -2  24   3        8.84       10.20      5.01 o
  -1  24   3        0.53        1.39      2.13 o
   0  24   3        4.89        5.11      2.47 o
   1  24   3        0.34        3.31      2.34 o
   2  24   3        1.14        2.20      3.82 o
   3  24   3        1.92        1.72      4.04 o
  -4  25   3       31.16       30.79      3.30 o
  -3  25   3       51.16       50.92      5.24 o
  -2  25   3        1.62        1.06      4.56 o
  -1  25   3        0.08        1.21      3.38 o
   0  25   3        2.66       -2.45      2.45 o
   1  25   3       18.30       16.90      3.19 o
   2  25   3      134.06      134.49      7.32 o
  -3  26   3        2.85        1.59      4.54 o
  -2  26   3        0.15        0.08      8.15 o
  -1  26   3      184.34      168.93      9.63 o
   0  26   3        0.18        1.57      2.54 o
   1  26   3      118.36      116.60      7.43 o
  -2  27   3       52.38       35.46      4.73 o
  -1  27   3        7.83        5.53      3.02 o
 -10   0   4        5.08       13.01      5.01 o
  -9   0   4      229.84      223.41      7.62 o
  -8   0   4       14.23       17.25      2.59 o
  -7   0   4       17.45       14.74      1.57 o
  -6   0   4       94.61      108.57      3.32 o
  -5   0   4      313.57      361.78     13.29 o
  -4   0   4      739.60      763.46     36.29 o
  -3   0   4        8.40        5.76      2.49 o
  -2   0   4       55.37       57.86      3.53 o
  -1   0   4        5.76        5.61      0.58 o
   0   0   4     1273.89     1287.96     30.21 o
   1   0   4      831.52      815.54     17.11 o
   2   0   4       61.90       60.28      2.35 o
   3   0   4        1.86        1.49      1.35 o
   4   0   4      120.41      136.99      6.82 o
   5   0   4       76.69       77.43      6.79 o
   6   0   4       26.56       11.07      4.27 o
   7   0   4        2.28       -3.85      3.89 o
 -10   1   4        7.28        6.04      2.27 o
  -9   1   4      102.23       99.02      5.62 o
  -8   1   4      238.54      240.02      7.75 o
  -7   1   4       45.56       43.35      1.50 o
  -6   1   4        5.80        5.32      0.76 o
  -5   1   4       24.01       28.71      1.23 o
  -4   1   4       10.89       11.90      1.24 o
  -3   1   4      252.07      245.82      6.64 o
  -2   1   4     1287.74     1222.15     28.30 o
  -1   1   4      450.07      445.29      9.78 o
   0   1   4       11.13       10.30      0.69 o
   1   1   4     1001.65      996.21     17.51 o
   2   1   4      282.18      278.67      5.08 o
   3   1   4        9.98        9.53      1.50 o
   4   1   4        1.21        1.97      1.39 o
   5   1   4       21.36       18.53      3.40 o
   6   1   4        3.73       -0.88      2.94 o
   7   1   4        3.21        0.22      3.38 o
 -10   2   4        6.25        7.39      3.03 o
  -9   2   4       32.07       32.80      2.06 o
  -8   2   4      131.76      127.53      3.63 o
  -7   2   4       44.27       44.33      2.23 o
  -6   2   4       57.19       53.05      1.88 o
  -5   2   4        0.21        0.08      0.48 o
  -4   2   4        5.07        6.16      0.53 o
  -3   2   4      308.14      322.11      9.26 o
  -2   2   4      153.11      160.68      9.44 o
  -1   2   4       94.48       92.85      3.16 o
   0   2   4      181.69      184.41      3.95 o
   1   2   4      308.65      298.18      7.72 o
   2   2   4      362.05      386.56      8.25 o
   3   2   4       33.13       30.02      1.82 o
   4   2   4        5.80        4.69      1.19 o
   5   2   4       63.55       55.52      3.30 o
   6   2   4       69.25       66.36      4.89 o
   7   2   4       35.39       40.85      4.33 o
 -10   3   4        5.48        8.43      2.05 o
  -9   3   4        1.46        1.49      1.52 o
  -8   3   4      158.91      178.28      4.48 o
  -7   3   4       15.65       14.49      1.22 o
  -6   3   4      214.79      221.65      7.15 o
  -5   3   4     1228.53     1260.60     21.33 o
  -4   3   4      168.77      167.47      6.43 o
  -3   3   4        5.53        6.03      0.66 o
  -2   3   4        3.81        4.71      0.67 o
  -1   3   4       35.61       29.77      1.77 o
   0   3   4       29.64       26.59      0.94 o
   1   3   4      287.88      277.16      7.76 o
   2   3   4       93.29       98.66      3.23 o
   3   3   4        1.01        2.63      1.05 o
   4   3   4      165.36      162.91      7.59 o
   5   3   4      527.33      505.89     12.38 o
   6   3   4       56.87       51.84      5.27 o
   7   3   4        0.42       -0.24      2.88 o
 -10   4   4        0.15        5.22      6.85 o
  -9   4   4       74.22       61.62      2.63 o
  -8   4   4       60.11       58.62      2.40 o
  -7   4   4      139.35      141.34      2.91 o
  -6   4   4       34.74       31.25      1.50 o
  -5   4   4      180.31      181.53      8.01 o
  -4   4   4      321.16      304.48      5.58 o
  -3   4   4      588.87      541.26      8.44 o
  -2   4   4     1911.20     2076.58     70.54 o
  -1   4   4        0.69        1.15      0.70 o
   0   4   4       11.58       15.57      1.02 o
   1   4   4       15.32       16.51      0.93 o
   2   4   4        0.97        0.78      1.14 o
   3   4   4      504.17      483.09     13.99 o
   4   4   4       16.44       15.03      1.75 o
   5   4   4       17.03       22.36      1.93 o
   6   4   4        5.42        3.74      3.77 o
   7   4   4        0.99        0.32      3.28 o
 -10   5   4       22.37       19.37      3.05 o
  -9   5   4       12.41       15.49      1.95 o
  -8   5   4       74.10       69.27      2.54 o
  -7   5   4       10.89        7.91      1.00 o
  -6   5   4       66.23       66.48      2.80 o
  -5   5   4      313.16      278.96      5.59 o
  -4   5   4      455.76      476.90     22.99 o
  -3   5   4      185.21      197.05      6.65 o
  -2   5   4      900.69      996.05     31.27 o
  -1   5   4      152.71      161.81      3.41 o
   0   5   4        7.14        6.04      0.66 o
   1   5   4       78.20       83.02      2.67 o
   2   5   4       46.78       47.19      2.77 o
   3   5   4       27.87       25.77      3.23 o
   4   5   4       72.62       71.75      3.10 o
   5   5   4      347.31      377.95      9.50 o
   6   5   4       28.79       27.69      3.43 o
   7   5   4        0.02        6.08      3.20 o
 -10   6   4        1.00        2.05      2.09 o
  -9   6   4       79.33       80.20      6.61 o
  -8   6   4       18.47       16.82      2.24 o
  -7   6   4        4.07        4.47      1.06 o
  -6   6   4        0.04        0.79      0.83 o
  -5   6   4       78.12       71.56      3.41 o
  -4   6   4       18.50       21.96      0.78 o
  -3   6   4      400.15      433.54     15.36 o
  -2   6   4      217.66      235.00      8.57 o
  -1   6   4       43.75       48.74      2.62 o
   0   6   4      232.95      219.66      8.65 o
   1   6   4       39.93       41.14      1.79 o
   2   6   4       43.97       40.64      1.43 o
   3   6   4      179.27      181.06      4.23 o
   4   6   4        1.42       -1.81      1.81 o
   5   6   4      132.72      169.34      6.08 o
   6   6   4       18.10       20.72      3.81 o
 -10   7   4       32.56       32.84      5.77 o
  -9   7   4       34.00       41.31      2.71 o
  -8   7   4      306.85      304.21     11.64 o
  -7   7   4       37.30       34.41      1.61 o
  -6   7   4       17.69       17.73      1.28 o
  -5   7   4       48.69       45.40      2.00 o
  -4   7   4      119.28      129.89      3.52 o
  -3   7   4       52.83       56.20      1.96 o
  -2   7   4      955.26     1022.76     49.07 o
  -1   7   4     3305.69     3275.77     62.71 o
   0   7   4       77.92       72.02      2.42 o
   1   7   4      226.49      217.17      3.93 o
   2   7   4        0.61       -0.08      0.78 o
   3   7   4      126.83      114.24      3.04 o
   4   7   4        0.43       -2.27      2.62 o
   5   7   4       39.56       41.65      2.80 o
   6   7   4       30.35       34.54      2.90 o
 -10   8   4        1.99       -2.53      2.53 o
  -9   8   4      192.87      211.56     12.31 o
  -8   8   4      197.21      226.16     12.05 o
  -7   8   4       40.04       40.88      2.46 o
  -6   8   4      502.66      528.31     19.96 o
  -5   8   4       27.72       28.57      1.38 o
  -4   8   4       59.06       59.11      2.48 o
  -3   8   4      190.67      211.55      7.69 o
  -2   8   4      504.86      552.39     18.96 o
  -1   8   4        0.00        0.27      0.69 o
   0   8   4      569.49      569.31     20.34 o
   1   8   4      287.23      286.52     11.22 o
   2   8   4       21.98       19.59      1.13 o
   3   8   4       51.16       54.26      4.36 o
   4   8   4       23.29       33.15      4.65 o
   5   8   4       28.54       37.31      2.79 o
   6   8   4       28.83       34.40      2.78 o
  -9   9   4       57.65       64.01      4.88 o
  -8   9   4       69.99       81.11      4.01 o
  -7   9   4      154.76      168.66      6.72 o
  -6   9   4        3.43        3.41      0.96 o
  -5   9   4     1700.88     1695.90     50.37 o
  -4   9   4       13.92       16.68      0.94 o
  -3   9   4        0.16        0.87      0.59 o
  -2   9   4      481.68      481.48     21.15 o
  -1   9   4      465.90      503.77     19.30 o
   0   9   4       25.38       23.80      1.53 o
   1   9   4      319.25      308.61      8.92 o
   2   9   4      579.23      570.86     15.92 o
   3   9   4      122.01      126.05     12.21 o
   4   9   4      284.27      287.93     27.14 o
   5   9   4      780.60      881.29    105.10 o
   6   9   4       21.35       24.80      2.78 o
  -9  10   4        6.50        6.87      4.99 o
  -8  10   4      132.79      128.48      4.41 o
  -7  10   4        0.70        0.53      1.29 o
  -6  10   4       25.68       22.87      1.33 o
  -5  10   4       17.42       22.61      1.19 o
  -4  10   4      549.34      587.55     25.10 o
  -3  10   4       17.44       16.23      1.14 o
  -2  10   4     2038.81     2267.77     98.32 o
  -1  10   4      159.16      178.61      5.56 o
   0  10   4       54.45       58.10      1.75 o
   1  10   4       68.90       70.30      3.25 o
   2  10   4     1814.94     1843.40    208.84 o
   3  10   4       35.66       32.79      3.17 o
   4  10   4       95.54       97.61      9.03 o
   5  10   4       71.48       69.41      6.40 o
   6  10   4       28.78       35.26      5.80 o
  -9  11   4      124.63      127.95      8.00 o
  -8  11   4       71.99       69.50      3.24 o
  -7  11   4       56.73       57.75      7.56 o
  -6  11   4      629.63      640.32     26.12 o
  -5  11   4       90.65      100.57      2.39 o
  -4  11   4       90.25       89.14      2.50 o
  -3  11   4       54.78       54.51      2.54 o
  -2  11   4      223.65      241.94     10.57 o
  -1  11   4       18.93       18.20      1.62 o
   0  11   4       47.51       51.85      2.91 o
   1  11   4       36.71       33.56      1.77 o
   2  11   4      217.52      192.84     25.28 o
   3  11   4       62.80       58.87      3.69 o
   4  11   4       11.27       21.65      8.27 o
   5  11   4        5.60        2.67      3.49 o
   6  11   4        3.90       -1.63      2.79 o
  -9  12   4       15.11       18.45      4.32 o
  -8  12   4      186.67      201.75     11.40 o
  -7  12   4      216.77      241.74     12.07 o
  -6  12   4      107.25      118.49      5.78 o
  -5  12   4       22.83       24.09      1.28 o
  -4  12   4      272.67      295.14      9.82 o
  -3  12   4      104.70      106.67      5.11 o
  -2  12   4       70.43       67.86      3.28 o
  -1  12   4       84.57       86.53      3.71 o
   0  12   4       59.06       60.39      2.19 o
   1  12   4     1886.74     1927.41    123.84 o
   2  12   4      851.68      864.26     86.00 o
   3  12   4      102.56      100.92      7.93 o
   4  12   4      190.71      180.70     16.14 o
   5  12   4       57.13       64.89      4.96 o
   6  12   4       13.20       10.34      3.22 o
  -9  13   4       10.92        9.05      3.94 o
  -8  13   4      121.42      133.71      4.98 o
  -7  13   4       12.23       12.56      1.92 o
  -6  13   4      171.56      174.92     15.43 o
  -5  13   4       36.99       37.26      1.65 o
  -4  13   4        1.30       -0.03      0.90 o
  -3  13   4        7.08        3.73      1.09 o
  -2  13   4       43.45       52.77      2.36 o
  -1  13   4        3.07        1.83      0.85 o
   0  13   4      149.39      159.87      3.73 o
   1  13   4       14.80       15.26      4.72 o
   2  13   4      214.38      214.74     31.77 o
   3  13   4       26.28       26.71      3.05 o
   4  13   4        0.04       -0.52      3.60 o
   5  13   4       74.06       73.42     15.24 o
  -9  14   4        6.84        2.11      2.54 o
  -8  14   4      333.49      337.12     21.04 o
  -7  14   4       44.93       46.06      2.55 o
  -6  14   4      246.86      240.53     18.51 o
  -5  14   4      235.56      251.50     15.47 o
  -4  14   4       62.41       63.39      2.35 o
  -3  14   4       86.21       92.64      4.39 o
  -2  14   4      110.16      123.84      4.10 o
  -1  14   4      205.23      223.55      7.17 o
   0  14   4       17.78       18.64      1.55 o
   1  14   4       13.08       13.98      3.56 o
   2  14   4       91.55       84.30     10.85 o
   3  14   4        0.05       -1.73      2.33 o
   4  14   4      133.75      149.25     20.08 o
   5  14   4        3.32        6.97      4.16 o
  -8  15   4        0.92       -1.82      1.82 o
  -7  15   4       22.69       25.32      2.67 o
  -6  15   4      150.07      155.56     10.04 o
  -5  15   4      120.72      122.06      7.03 o
  -4  15   4       43.17       37.42      2.77 o
  -3  15   4       16.11       11.91      2.95 o
  -2  15   4       46.74       51.77      3.22 o
  -1  15   4     1152.44     1178.53     54.77 o
   0  15   4       77.79       83.84      7.10 o
   1  15   4      688.25      717.72     69.91 o
   2  15   4        0.45       -1.98      1.98 o
   3  15   4       13.50       17.12      3.37 o
   4  15   4       91.42      103.32     13.49 o
   5  15   4       55.93       67.67      7.28 o
  -8  16   4      173.17      185.61     14.55 o
  -7  16   4       22.56       22.95      2.29 o
  -6  16   4       25.06       22.31      2.05 o
  -5  16   4      580.67      615.30     35.92 o
  -4  16   4       65.52       58.56      4.72 o
  -3  16   4        6.06       12.15      2.29 o
  -2  16   4      388.30      380.03     16.96 o
  -1  16   4      368.94      375.37     15.82 o
   0  16   4      186.29      188.94     13.14 o
   1  16   4       54.79       52.99      5.60 o
   2  16   4       11.10       10.90      2.56 o
   3  16   4        1.78        4.86      3.19 o
   4  16   4       44.22       50.86      5.37 o
   5  16   4       14.12       20.76      4.17 o
  -8  17   4       89.50       89.50      6.19 o
  -7  17   4       19.07       19.01      2.46 o
  -6  17   4       10.04       16.31      2.60 o
  -5  17   4      127.45      122.16      5.22 o
  -4  17   4       81.86       74.65      5.33 o
  -3  17   4       17.70       19.65      2.59 o
  -2  17   4       30.14       26.06      3.36 o
  -1  17   4        6.52       -0.35      2.98 o
   0  17   4        0.00        1.14      2.82 o
   1  17   4      106.72      102.78      6.61 o
   2  17   4       95.25       85.79      4.85 o
   3  17   4       45.00       46.83      4.55 o
   4  17   4       52.73       66.67      9.06 o
  -7  18   4       28.05       30.47      2.68 o
  -6  18   4       21.22       18.28      2.12 o
  -5  18   4       97.89      103.37      6.70 o
  -4  18   4       92.02       91.56      4.62 o
  -3  18   4      238.95      233.67      8.11 o
  -2  18   4       18.74       18.49      3.08 o
  -1  18   4       79.11       69.00      5.37 o
   0  18   4       40.48       41.41      3.04 o
   1  18   4      229.03      210.44     16.40 o
   2  18   4        2.79       -0.03      2.34 o
   3  18   4       10.12        9.39      2.67 o
   4  18   4        0.04       -2.60      2.60 o
  -7  19   4        0.38       -2.93      4.21 o
  -6  19   4        0.22        0.25      1.86 o
  -5  19   4       27.76       24.87      2.69 o
  -4  19   4        0.38        0.33      1.94 o
  -3  19   4      167.57      162.67      6.49 o
  -2  19   4       89.48       85.82      4.65 o
  -1  19   4       59.11       56.62      4.95 o
   0  19   4        0.28        0.90      3.02 o
   1  19   4        0.16       -0.82      2.23 o
   2  19   4      195.19      197.63     16.67 o
   3  19   4       11.71       14.12      3.69 o
   4  19   4        6.56       10.80      3.30 o
  -7  20   4       28.56       28.93      2.65 o
  -6  20   4       40.46       45.07      3.08 o
  -5  20   4      383.93      410.90     27.62 o
  -4  20   4       44.97       46.21      3.81 o
  -3  20   4       25.91       22.95      2.65 o
  -2  20   4       50.18       42.10      3.88 o
  -1  20   4       76.58       66.41      5.79 o
   0  20   4        8.50        4.93      2.10 o
   1  20   4       11.09        9.82      2.96 o
   2  20   4       15.51       12.80      2.80 o
   3  20   4        0.06       -4.85      5.21 o
  -6  21   4       17.12       17.57      2.29 o
  -5  21   4       15.29        8.89      5.30 o
  -4  21   4        4.99        3.56      4.46 o
  -3  21   4       10.59       12.84      3.11 o
  -2  21   4       72.14       66.33      6.34 o
  -1  21   4      139.63      141.23      9.53 o
   0  21   4        1.22       -1.25      2.31 o
   1  21   4      112.13      109.08      5.69 o
   2  21   4       10.56        8.48      3.04 o
   3  21   4        9.51       13.00      3.21 o
  -6  22   4       44.80       41.89      6.53 o
  -5  22   4        3.74        2.39      2.36 o
  -4  22   4       24.19       15.64      2.92 o
  -3  22   4       88.49       73.28      4.59 o
  -2  22   4       85.49       75.46      4.77 o
  -1  22   4       66.93       58.62      4.28 o
   0  22   4        2.72        3.57      2.69 o
   1  22   4       11.94       11.87      3.22 o
   2  22   4      100.21       96.18     15.71 o
  -5  23   4       43.01       42.15      3.23 o
  -4  23   4       84.13       86.90      4.42 o
  -3  23   4        1.87       -0.13      2.50 o
  -2  23   4       17.11       18.05      2.84 o
  -1  23   4       17.03       13.20      2.67 o
   0  23   4       49.19       42.10      3.86 o
   1  23   4        0.92        2.41      2.74 o
   2  23   4       56.90       47.02      4.52 o
  -4  24   4        0.00       -1.00      2.30 o
  -3  24   4       29.42       24.66      3.60 o
  -2  24   4       25.43       25.73      5.18 o
  -1  24   4      107.98       97.68      8.95 o
   0  24   4        2.08        2.74      2.45 o
   1  24   4       31.79       28.82      4.04 o
  -3  25   4        2.69       -0.35      2.62 o
  -2  25   4        0.76        0.09      4.50 o
  -1  25   4        3.48        2.41      3.07 o
   0  25   4        2.32        3.60      2.76 o
 -10   1   5       21.88       18.37      3.65 o
  -9   1   5       91.90       78.93      3.01 o
  -8   1   5      101.61      103.98      3.21 o
  -7   1   5       61.66       61.91      1.78 o
  -6   1   5       33.81       41.39      1.43 o
  -5   1   5       25.89       30.66      1.18 o
  -4   1   5       17.28       17.11      1.87 o
  -3   1   5       16.41       18.96      2.14 o
  -2   1   5      165.24      179.97      5.70 o
  -1   1   5      729.31      751.93     19.59 o
   0   1   5      134.14      128.26      2.52 o
   1   1   5      133.14      136.20      4.40 o
   2   1   5      112.51      113.29      2.59 o
   3   1   5      258.11      256.11      8.82 o
   4   1   5        9.22        9.25      1.59 o
   5   1   5        0.12       -0.41      2.60 o
   6   1   5        2.07       -2.90      2.90 o
 -10   2   5        6.34       -1.95      4.14 o
  -9   2   5       44.32       44.80      2.31 o
  -8   2   5        7.16        6.06      1.13 o
  -7   2   5        0.89        1.54      0.76 o
  -6   2   5       23.83       25.79      1.25 o
  -5   2   5       56.48       68.51      2.84 o
  -4   2   5        1.40        1.53      1.77 o
  -3   2   5        0.00        0.25      1.72 o
  -2   2   5      557.63      560.51     23.35 o
  -1   2   5      715.13      754.69     22.52 o
   0   2   5       10.76        9.06      0.72 o
   1   2   5       87.37       89.64      2.02 o
   2   2   5        2.43        2.85      1.02 o
   3   2   5        0.30       -0.52      1.17 o
   4   2   5        0.69        2.43      1.44 o
   5   2   5        3.36        3.02      2.75 o
   6   2   5       95.00       90.03      6.25 o
 -10   3   5       36.68       35.53      7.66 o
  -9   3   5       76.46       78.76      2.83 o
  -8   3   5       18.65       19.29      1.84 o
  -7   3   5      161.27      164.61      7.74 o
  -6   3   5       14.02       14.42      1.25 o
  -5   3   5      169.65      192.69      8.17 o
  -4   3   5       58.14       61.45      4.06 o
  -3   3   5       16.09       13.06      1.89 o
  -2   3   5      145.87      154.86      7.14 o
  -1   3   5      141.08      158.64      7.45 o
   0   3   5      369.33      375.51     11.21 o
   1   3   5        1.33        2.33      1.08 o
   2   3   5       80.10       75.36      2.01 o
   3   3   5        0.05       -0.72      0.96 o
   4   3   5       50.36       54.27      2.89 o
   5   3   5       80.72       85.35      7.30 o
   6   3   5        3.59        2.78      2.90 o
 -10   4   5        8.34        5.21      2.11 o
  -9   4   5        0.68       -0.11      1.48 o
  -8   4   5       32.66       28.16      2.36 o
  -7   4   5       39.05       39.59      1.49 o
  -6   4   5      115.47      114.66      5.71 o
  -5   4   5        0.05        0.98      0.59 o
  -4   4   5       73.86       69.29      4.16 o
  -3   4   5      705.77      691.45     11.83 o
  -2   4   5      308.68      281.16      9.67 o
  -1   4   5      113.33      123.84      5.86 o
   0   4   5       32.79       34.09      1.69 o
   1   4   5       42.12       39.05      1.46 o
   2   4   5      420.69      410.60     12.00 o
   3   4   5        8.54        7.42      1.43 o
   4   4   5       77.24       76.82      3.84 o
   5   4   5        6.39        3.88      2.89 o
   6   4   5       51.26       50.90      4.99 o
 -10   5   5        0.22       -0.16      2.07 o
  -9   5   5       29.78       30.24      2.03 o
  -8   5   5       71.86       74.10      3.31 o
  -7   5   5       36.31       37.16      1.61 o
  -6   5   5      466.06      505.26     18.85 o
  -5   5   5        0.02        0.33      0.60 o
  -4   5   5      446.97      416.03      7.54 o
  -3   5   5        4.98        6.38      0.67 o
  -2   5   5       61.43       66.31      1.95 o
  -1   5   5       15.29       13.53      1.15 o
   0   5   5       59.20       64.77      2.46 o
   1   5   5       55.24       55.92      2.80 o
   2   5   5      538.00      543.17      9.21 o
   3   5   5        1.39        3.10      1.85 o
   4   5   5       96.68       80.67      6.63 o
   5   5   5        4.71        5.08      2.06 o
  -9   6   5       20.50       19.47      2.34 o
  -8   6   5      118.10      109.28      3.25 o
  -7   6   5       22.57       21.17      1.40 o
  -6   6   5      532.01      513.62     12.81 o
  -5   6   5      200.79      202.40      8.47 o
  -4   6   5       88.92       93.22      4.00 o
  -3   6   5       25.85       29.98      0.80 o
  -2   6   5        8.44        9.98      0.76 o
  -1   6   5       71.57       68.80      3.47 o
   0   6   5       12.41       13.95      0.98 o
   1   6   5      713.75      714.17     21.37 o
   2   6   5     1067.96     1082.62     36.02 o
   3   6   5       46.05       45.52      2.54 o
   4   6   5      262.83      263.56     12.35 o
   5   6   5       27.14       26.06      2.74 o
  -9   7   5        0.83        1.33      1.84 o
  -8   7   5        6.10        8.44      1.57 o
  -7   7   5       33.16       36.66      1.99 o
  -6   7   5      565.81      607.63     25.93 o
  -5   7   5       15.57       13.37      0.80 o
  -4   7   5       75.64       78.37      3.48 o
  -3   7   5       26.62       32.61      1.56 o
  -2   7   5        4.72        2.30      0.56 o
  -1   7   5        2.21        2.72      0.62 o
   0   7   5       61.82       61.74      2.14 o
   1   7   5      218.01      205.74      6.67 o
   2   7   5      117.35      115.23      4.33 o
   3   7   5       31.95       34.88      2.42 o
   4   7   5        0.83        0.21      1.60 o
   5   7   5       87.36       85.30      4.31 o
  -9   8   5       61.33       56.57      4.93 o
  -8   8   5      384.55      393.92     18.92 o
  -7   8   5       20.67       18.91      2.02 o
  -6   8   5     1330.91     1254.57     24.08 o
  -5   8   5       10.81        9.35      0.97 o
  -4   8   5       12.06       11.40      0.72 o
  -3   8   5        0.62       -0.57      0.57 o
  -2   8   5        6.47        4.82      1.00 o
  -1   8   5       51.14       46.53      2.66 o
   0   8   5       25.47       27.56      1.71 o
   1   8   5     1267.45     1291.16     43.75 o
   2   8   5      403.91      409.16     15.45 o
   3   8   5       33.45       33.22      2.56 o
   4   8   5       15.09        8.82      2.11 o
   5   8   5       48.33       47.36      5.00 o
  -9   9   5       23.87       29.93      2.42 o
  -8   9   5        5.99        9.24      1.69 o
  -7   9   5       26.70       25.82      2.65 o
  -6   9   5       13.98       12.57      1.12 o
  -5   9   5     1018.91     1026.23     18.02 o
  -4   9   5        0.80        1.30      0.61 o
  -3   9   5       28.02       30.83      1.11 o
  -2   9   5      105.79      105.15      4.01 o
  -1   9   5       70.06       71.37      4.23 o
   0   9   5      211.44      208.14      9.87 o
   1   9   5      301.77      305.19     11.21 o
   2   9   5        5.21        5.84      1.10 o
   3   9   5        2.63        4.28      2.64 o
   4   9   5      200.85      243.48     17.71 o
   5   9   5       13.45       11.40      2.40 o
  -9  10   5       18.15       12.77      2.65 o
  -8  10   5        0.61       -0.96      1.53 o
  -7  10   5       45.20       49.11      4.09 o
  -6  10   5        7.48        6.64      0.90 o
  -5  10   5      292.84      298.11     12.34 o
  -4  10   5       34.01       33.87      1.98 o
  -3  10   5        5.65        5.29      0.71 o
  -2  10   5       71.84       87.61      3.57 o
  -1  10   5       18.31       18.91      1.15 o
   0  10   5        0.00       -0.50      0.92 o
   1  10   5      176.05      170.01      8.24 o
   2  10   5       10.18        7.67      1.53 o
   3  10   5        9.97       11.13      2.31 o
   4  10   5       56.88       59.17      3.19 o
   5  10   5       34.59       42.97      3.13 o
  -9  11   5        0.35       -2.54      4.44 o
  -8  11   5       20.47       20.85      2.09 o
  -7  11   5        4.97        4.87      1.22 o
  -6  11   5      340.22      321.92      8.75 o
  -5  11   5      444.07      449.92     16.78 o
  -4  11   5      267.14      278.13     11.23 o
  -3  11   5      401.91      412.07     17.16 o
  -2  11   5        0.44       -1.07      1.07 o
  -1  11   5        2.29        3.06      0.89 o
   0  11   5      546.85      547.76     20.05 o
   1  11   5      183.18      174.85      9.17 o
   2  11   5       21.25       20.53      1.59 o
   3  11   5        3.87        3.99      2.01 o
   4  11   5       10.85       11.25      2.19 o
   5  11   5      269.79      338.12     19.42 o
  -9  12   5        0.43       -2.33      2.33 o
  -8  12   5       30.23       29.40      4.54 o
  -7  12   5       27.69       30.70      2.15 o
  -6  12   5      216.25      209.35      5.37 o
  -5  12   5      167.18      166.87      7.27 o
  -4  12   5       49.37       51.91      1.78 o
  -3  12   5       92.50      101.72      3.34 o
  -2  12   5     1348.45     1391.94     67.95 o
  -1  12   5      404.63      381.42     11.26 o
   0  12   5      257.90      251.97     10.33 o
   1  12   5      942.00      945.51     39.16 o
   2  12   5        0.86       -1.72      1.72 o
   3  12   5       12.30       16.68      2.11 o
   4  12   5      217.65      221.63     14.59 o
   5  12   5      140.64      146.47      6.75 o
  -8  13   5       59.36       56.62      4.41 o
  -7  13   5        2.66        2.76      2.15 o
  -6  13   5        7.07        7.74      1.39 o
  -5  13   5       89.78       83.39      4.96 o
  -4  13   5      208.14      221.34      7.01 o
  -3  13   5      982.24     1008.50     24.06 o
  -2  13   5     1265.17     1327.55     36.07 o
  -1  13   5       13.97       13.33      1.23 o
   0  13   5       45.31       42.08      2.72 o
   1  13   5      110.33      111.35     15.91 o
   2  13   5        0.79        0.36      1.64 o
   3  13   5       26.23       27.35      2.57 o
   4  13   5        7.97       11.64      2.72 o
  -8  14   5      135.57      159.59     11.84 o
  -7  14   5       24.82       28.48      3.82 o
  -6  14   5       38.57       46.13      4.23 o
  -5  14   5        0.79       -1.78      1.78 o
  -4  14   5        0.26       -1.05      1.05 o
  -3  14   5        3.21        2.49      0.92 o
  -2  14   5      249.00      232.23      8.30 o
  -1  14   5      316.69      308.09     17.73 o
   0  14   5      104.29      107.61      3.92 o
   1  14   5       33.70       33.07      2.98 o
   2  14   5       14.10        9.60      2.33 o
   3  14   5       18.79       18.73      2.82 o
   4  14   5       89.14      115.71      5.00 o
  -8  15   5       56.71       59.14      4.54 o
  -7  15   5        0.30       -2.16      2.16 o
  -6  15   5      130.87      156.82     10.89 o
  -5  15   5       86.51       93.15      6.18 o
  -4  15   5       67.36       68.86      2.99 o
  -3  15   5       72.33       61.79      3.39 o
  -2  15   5      591.82      578.03     40.77 o
  -1  15   5       18.14       13.34      2.05 o
   0  15   5       79.47       73.72      4.94 o
   1  15   5        0.54        0.80      1.77 o
   2  15   5       13.53       18.19      3.32 o
   3  15   5       28.02       31.79      4.06 o
   4  15   5      275.43      305.73     24.59 o
  -8  16   5        3.43        2.37      1.82 o
  -7  16   5       12.43       11.90      2.56 o
  -6  16   5        0.07       -0.15      1.53 o
  -5  16   5        0.01       -1.15      3.76 o
  -4  16   5        0.04       -1.10      1.79 o
  -3  16   5        3.12        1.34      1.53 o
  -2  16   5      329.16      338.18     14.91 o
  -1  16   5       21.82       19.58      2.40 o
   0  16   5        7.55        7.77      2.75 o
   1  16   5       78.84       74.29      5.56 o
   2  16   5        6.18        4.05      2.59 o
   3  16   5       34.70       29.38      3.86 o
   4  16   5        5.32        9.49      2.41 o
  -7  17   5       15.02       13.60      2.51 o
  -6  17   5      329.89      342.42     14.45 o
  -5  17   5        0.25        0.43      1.74 o
  -4  17   5       40.88       39.39      3.04 o
  -3  17   5        0.17        3.95      2.24 o
  -2  17   5      249.02      263.98     20.88 o
  -1  17   5       34.24       30.69      3.26 o
   0  17   5        5.27        6.06      3.66 o
   1  17   5        0.29        4.00      2.30 o
   2  17   5       33.16       27.31      3.68 o
   3  17   5       26.12       21.78      4.22 o
  -7  18   5       38.68       42.46      3.50 o
  -6  18   5        0.08        1.82      4.16 o
  -5  18   5       37.57       38.37      3.07 o
  -4  18   5        1.62        2.62      1.65 o
  -3  18   5      176.43      174.34      7.01 o
  -2  18   5       12.47        5.92      3.24 o
  -1  18   5       20.42       19.42      4.11 o
   0  18   5        9.82        5.96      6.82 o
   1  18   5       79.42       73.58      4.12 o
   2  18   5       63.01       64.29      4.68 o
   3  18   5       18.76       19.64      3.42 o
  -6  19   5       37.56       48.68      6.70 o
  -5  19   5       24.80       25.36      2.83 o
  -4  19   5        2.56       -0.58      1.92 o
  -3  19   5      112.26      110.71      5.68 o
  -2  19   5        7.38        5.45      3.34 o
  -1  19   5       11.30       11.24      2.35 o
   0  19   5        6.97        8.59      2.42 o
   1  19   5      226.57      247.92     13.24 o
   2  19   5       90.08       93.55     12.95 o
  -6  20   5        2.11       -3.24      3.50 o
  -5  20   5       40.26       36.50      3.59 o
  -4  20   5      127.29      147.22      9.24 o
  -3  20   5       44.95       50.04      3.70 o
  -2  20   5       30.67       31.81      3.91 o
  -1  20   5       67.35       53.17      4.26 o
   0  20   5       63.59       71.95      5.39 o
   1  20   5       22.87       12.66      3.65 o
   2  20   5        4.35        6.35      3.23 o
  -5  21   5       48.43       50.86     10.87 o
  -4  21   5       61.17       58.00      4.01 o
  -3  21   5        7.98       11.05      2.27 o
  -2  21   5        2.35        6.41      2.22 o
  -1  21   5       19.58       22.41      3.13 o
   0  21   5      203.16      215.55     12.72 o
   1  21   5      117.73      117.81     12.98 o
  -5  22   5       19.46       20.09      8.39 o
  -4  22   5        9.49        7.57      2.58 o
  -3  22   5        8.75       11.60      2.85 o
  -2  22   5        8.69        8.13      2.67 o
  -1  22   5        0.40       -0.76      2.17 o
   0  22   5       12.41       12.77      3.14 o
   1  22   5        1.43        3.23      2.55 o
  -4  23   5        1.83       -1.29      2.08 o
  -3  23   5        3.72        0.96      3.07 o
  -2  23   5        0.56        0.84      2.61 o
  -1  23   5      108.90       98.49      4.89 o
   0  23   5        0.73        0.98      2.66 o
  -9   0   6       16.22       16.75      4.01 o
  -8   0   6      178.64      176.15     10.03 o
  -7   0   6        5.44        3.60      3.05 o
  -6   0   6      293.02      315.68     13.14 o
  -5   0   6      185.47      168.05      8.35 o
  -4   0   6      237.87      250.71     10.75 o
  -3   0   6       61.50       61.12      4.78 o
  -2   0   6      127.57      130.69      6.67 o
  -1   0   6       53.63       51.70      2.52 o
   0   0   6        0.44        1.08      1.16 o
   1   0   6       47.62       42.81      2.24 o
   2   0   6      937.57     1019.09     26.12 o
   3   0   6       67.66       68.25      3.60 o
   4   0   6      461.37      470.75     19.83 o
  -9   1   6       17.62       18.32      3.05 o
  -8   1   6        0.54        0.92      2.61 o
  -7   1   6       10.31       11.79      4.24 o
  -6   1   6      750.16      780.83     20.30 o
  -5   1   6       57.59       58.48      3.58 o
  -4   1   6       17.13       15.59      2.21 o
  -3   1   6      792.77      757.99     28.86 o
  -2   1   6       58.67       58.18      3.01 o
  -1   1   6       32.76       33.65      1.14 o
   0   1   6        0.29        1.24      0.71 o
   1   1   6       12.71       11.89      1.37 o
   2   1   6        2.28        2.33      1.31 o
   3   1   6      107.09      113.92      3.49 o
   4   1   6      141.13      139.49      6.55 o
  -9   2   6        3.91        2.91      2.73 o
  -8   2   6      116.55      120.78      5.51 o
  -7   2   6      244.39      233.98      7.31 o
  -6   2   6      111.89      111.25      6.38 o
  -5   2   6      200.11      185.81      6.54 o
  -4   2   6       64.66       54.56      4.16 o
  -3   2   6      100.25       99.28      4.51 o
  -2   2   6      160.26      172.38      7.54 o
  -1   2   6        0.91        0.85      0.54 o
   0   2   6        0.91        1.64      0.88 o
   1   2   6       45.96       45.44      2.12 o
   2   2   6      283.84      294.92     11.77 o
   3   2   6       10.57        7.10      1.43 o
   4   2   6       31.77       33.74      5.69 o
  -9   3   6       70.55       63.20      5.07 o
  -8   3   6        8.96        4.78      2.36 o
  -7   3   6        7.53       10.84      2.71 o
  -6   3   6      431.58      423.18     11.51 o
  -5   3   6       94.39       94.26      4.45 o
  -4   3   6        0.00       -2.88      2.88 o
  -3   3   6      257.15      260.28      8.60 o
  -2   3   6       74.54       83.45      4.77 o
  -1   3   6      149.81      157.37      6.84 o
   0   3   6      386.84      416.94     12.88 o
   1   3   6      515.30      537.42     15.99 o
   2   3   6        0.57        1.69      2.10 o
   3   3   6       28.03       30.86      2.40 o
   4   3   6        0.02       -2.61      2.61 o
  -9   4   6       43.55       42.33      3.78 o
  -8   4   6       12.74       13.51      3.44 o
  -7   4   6       16.30       24.44      3.66 o
  -6   4   6      170.90      185.26      4.83 o
  -5   4   6      353.42      354.60     10.05 o
  -4   4   6       10.68       12.31      2.10 o
  -3   4   6       31.69       26.73      3.62 o
  -2   4   6       43.77       49.55      2.67 o
  -1   4   6      288.57      296.42     10.75 o
   0   4   6       18.63       15.96      1.45 o
   1   4   6      162.26      169.06      8.53 o
   2   4   6       25.84       28.23      2.08 o
   3   4   6        0.04       -1.66      1.66 o
   4   4   6       20.49       22.19      3.59 o
  -9   5   6       76.37       84.16      4.51 o
  -8   5   6        0.07        1.20      2.55 o
  -7   5   6      260.77      261.40     11.69 o
  -6   5   6      512.22      513.67     11.14 o
  -5   5   6      143.29      147.04      3.45 o
  -4   5   6      137.21      143.94      5.20 o
  -3   5   6        0.07       -0.12      0.56 o
  -2   5   6       13.91       11.90      0.99 o
  -1   5   6       24.89       21.39      1.73 o
   0   5   6      576.33      610.79     29.18 o
   1   5   6      464.37      495.03     25.38 o
   2   5   6       17.03       19.23      1.72 o
   3   5   6        1.21        1.75      1.78 o
   4   5   6       93.58       96.89      4.22 o
  -9   6   6      123.84      154.17      9.34 o
  -8   6   6       10.62       10.88      2.53 o
  -7   6   6       34.33       37.83      3.34 o
  -6   6   6       31.37       33.32      2.89 o
  -5   6   6       37.58       39.80      1.77 o
  -4   6   6       83.65       77.82      2.03 o
  -3   6   6      144.53      139.74      5.67 o
  -2   6   6       19.68       20.42      1.53 o
  -1   6   6      103.77      104.78      3.27 o
   0   6   6      357.97      380.16     11.60 o
   1   6   6       40.78       44.09      2.01 o
   2   6   6       57.83       66.26      3.55 o
   3   6   6       89.85       94.87      5.09 o
   4   6   6        3.17        6.51      2.63 o
  -9   7   6       38.14       29.75      7.82 o
  -8   7   6        0.05       -0.56      3.56 o
  -7   7   6       27.09       30.73      3.11 o
  -6   7   6      121.20      114.69      4.01 o
  -5   7   6      543.09      521.65     11.18 o
  -4   7   6       56.72       57.21      2.61 o
  -3   7   6       91.52       93.44      2.98 o
  -2   7   6        0.95        1.13      0.54 o
  -1   7   6       23.20       20.95      1.04 o
   0   7   6       47.36       49.15      1.86 o
   1   7   6      656.76      636.43     14.49 o
   2   7   6      100.93      105.33      3.78 o
   3   7   6        2.56        5.56      1.95 o
   4   7   6       43.89       46.54      4.33 o
  -9   8   6       11.17       14.40      2.83 o
  -8   8   6       16.29       16.26      2.64 o
  -7   8   6      197.34      182.73      9.31 o
  -6   8   6       15.12       11.30      1.88 o
  -5   8   6        0.24        2.36      1.53 o
  -4   8   6       15.29       13.32      0.78 o
  -3   8   6        6.33        5.92      0.58 o
  -2   8   6       97.18       96.06      5.30 o
  -1   8   6       33.67       31.82      1.28 o
   0   8   6       28.23       32.00      1.61 o
   1   8   6      208.84      213.76      8.40 o
   2   8   6        0.82        0.12      1.71 o
   3   8   6       30.86       37.28      2.96 o
   4   8   6        0.03        2.49      2.12 o
  -9   9   6        3.30        2.18      2.44 o
  -8   9   6       10.39        3.13      4.95 o
  -7   9   6       11.47       13.21      2.74 o
  -6   9   6       79.56       74.29      5.30 o
  -5   9   6      193.21      197.24      9.88 o
  -4   9   6       28.35       27.87      1.31 o
  -3   9   6        1.96        3.47      0.58 o
  -2   9   6       11.59       13.60      1.12 o
  -1   9   6       31.05       32.80      2.14 o
   0   9   6      731.42      690.80     15.25 o
   1   9   6       34.14       32.63      2.27 o
   2   9   6       41.04       45.29      5.50 o
   3   9   6       34.31       33.90      2.59 o
   4   9   6        0.20       -0.44      2.14 o
  -8  10   6        1.70       -0.49      3.27 o
  -7  10   6       32.20       25.86      3.10 o
  -6  10   6       10.07        8.85      1.65 o
  -5  10   6        8.71        7.93      1.54 o
  -4  10   6       52.25       50.44      2.51 o
  -3  10   6      126.79      116.65      4.75 o
  -2  10   6      287.04      267.24      8.93 o
  -1  10   6       14.77       11.97      1.12 o
   0  10   6       32.84       34.25      2.02 o
   1  10   6       37.47       37.03      2.64 o
   2  10   6        4.05        1.80      1.90 o
   3  10   6       14.49       15.59      2.51 o
  -8  11   6       19.88       15.47      3.07 o
  -7  11   6       14.13       14.46      3.07 o
  -6  11   6       44.10       48.53      2.61 o
  -5  11   6       17.16       19.77      1.29 o
  -4  11   6       72.07       70.01      2.39 o
  -3  11   6      188.25      186.81      5.04 o
  -2  11   6       31.60       27.31      2.39 o
  -1  11   6        2.48        2.06      0.91 o
   0  11   6       82.67       70.79      6.58 o
   1  11   6      146.89      143.24      7.97 o
   2  11   6       35.67       33.85      2.65 o
   3  11   6       42.01       43.60      2.89 o
  -8  12   6       19.20       19.95      3.89 o
  -7  12   6        2.03        1.06      2.36 o
  -6  12   6      404.39      376.80      9.22 o
  -5  12   6        5.25        3.26      1.30 o
  -4  12   6       30.17       30.54      1.75 o
  -3  12   6      264.63      252.80      9.31 o
  -2  12   6      206.70      189.27      6.51 o
  -1  12   6       32.94       31.95      2.10 o
   0  12   6      244.87      242.79     15.67 o
   1  12   6       22.81       26.34      1.81 o
   2  12   6      116.68      118.56     20.43 o
   3  12   6      150.89      176.51     13.80 o
  -7  13   6        6.64        8.87      2.55 o
  -6  13   6        5.27        1.68      1.74 o
  -5  13   6       25.61       26.62      1.74 o
  -4  13   6        0.05       -0.96      1.02 o
  -3  13   6        1.49        0.81      1.28 o
  -2  13   6      120.55      106.19      3.99 o
  -1  13   6        0.18        0.03      1.66 o
   0  13   6        6.03        6.32      1.52 o
   1  13   6       81.51       77.27     10.50 o
   2  13   6        0.82        3.54      3.10 o
   3  13   6        7.47       15.98      2.92 o
  -7  14   6       15.26       21.54      3.95 o
  -6  14   6        0.58       -0.65      1.68 o
  -5  14   6        1.59        2.51      2.73 o
  -4  14   6       47.91       43.27      2.12 o
  -3  14   6      389.59      373.66     19.97 o
  -2  14   6       14.61       10.13      1.80 o
  -1  14   6        0.03        0.05      1.15 o
   0  14   6        0.19       -0.25      2.51 o
   1  14   6       23.44       18.93      2.85 o
   2  14   6       29.79       32.47      2.87 o
   3  14   6       15.18       20.72      5.48 o
  -7  15   6        0.45       -1.62      3.04 o
  -6  15   6      100.02       84.41      4.59 o
  -5  15   6       42.83       40.50      4.29 o
  -4  15   6      340.11      332.03     16.58 o
  -3  15   6        0.70        1.48      2.02 o
  -2  15   6        2.17        0.85      1.19 o
  -1  15   6       21.14       18.32      3.47 o
   0  15   6       76.28       61.75      4.87 o
   1  15   6        5.31        4.77      2.36 o
   2  15   6        0.00        5.89      3.20 o
  -6  16   6        0.98        2.43      2.09 o
  -5  16   6        0.02        0.52      1.89 o
  -4  16   6       53.63       50.49      3.32 o
  -3  16   6        5.88        2.09      1.52 o
  -2  16   6        0.37        1.15      1.45 o
  -1  16   6       15.84       15.91      3.26 o
   0  16   6        9.87       17.39      4.29 o
   1  16   6       11.86       14.55      5.80 o
   2  16   6        0.48        1.67      2.67 o
  -6  17   6       12.63        6.59      3.45 o
  -5  17   6        7.63        8.03      3.43 o
  -4  17   6        3.70        0.31      1.63 o
  -3  17   6        4.28        0.07      2.12 o
  -2  17   6       24.81       26.64      5.48 o
  -1  17   6      152.65      150.30     20.04 o
   0  17   6        0.00        3.83      2.25 o
   1  17   6       17.50       16.82      3.23 o
  -6  18   6        7.42        3.57      3.69 o
  -5  18   6        0.03        1.77      3.45 o
  -4  18   6        9.89        8.01      2.75 o
  -3  18   6      466.82      408.03     13.55 o
  -2  18   6      753.10      728.23     29.49 o
  -1  18   6       14.50       19.51      5.87 o
   0  18   6        0.80        5.40      2.49 o
   1  18   6        4.95        6.22      4.01 o
  -5  19   6        6.87       12.01      4.08 o
  -4  19   6       41.17       32.23      5.02 o
  -3  19   6      127.56      108.51      5.22 o
  -2  19   6      115.69       91.73      5.16 o
  -1  19   6        5.90        7.01      3.82 o
   0  19   6       23.90       26.43      6.37 o
  -4  20   6        2.33        4.06      3.97 o
  -3  20   6       35.35       36.40      4.15 o
  -2  20   6       77.39       59.98      4.18 o
  -1  20   6        1.50       -0.14      4.14 o
   0  20   6       58.38       61.72      3.59 o
  -3  21   6       16.26       22.30      5.11 o
  -2  21   6       40.01       33.35      3.74 o
  -8   1   7        2.64        0.58      4.01 o
  -7   1   7       25.83       29.85      3.58 o
  -6   1   7      131.45      141.37      5.52 o
  -5   1   7      224.66      226.09      8.10 o
  -4   1   7        0.06       -1.97      1.97 o
  -3   1   7      216.50      208.68      6.90 o
  -2   1   7        4.75        9.37      2.61 o
  -1   1   7       19.08       22.85      1.88 o
   0   1   7      210.02      244.24     12.28 o
   1   1   7      199.48      211.36      6.51 o
   2   1   7        3.62        9.42      2.77 o
   3   1   7       12.79       14.81      2.42 o
  -8   2   7        0.10       -2.82      2.82 o
  -7   2   7      618.71      637.77     17.24 o
  -6   2   7       12.08       14.30     13.97 o
  -5   2   7       69.40       70.18      4.04 o
  -4   2   7        7.74        9.69      2.33 o
  -3   2   7        4.51        5.38      2.08 o
  -2   2   7       92.78       87.86      4.55 o
  -1   2   7        8.54        8.84      1.35 o
   0   2   7      177.64      201.32     11.08 o
   1   2   7      469.62      521.64     18.83 o
   2   2   7       50.97       61.81      4.98 o
   3   2   7       31.60       30.48      2.78 o
  -8   3   7       14.44       11.52      3.90 o
  -7   3   7        7.00       14.41      3.43 o
  -6   3   7       23.43       26.38      3.80 o
  -5   3   7      301.46      306.63     10.81 o
  -4   3   7       10.55       11.91      2.59 o
  -3   3   7        9.47       11.63      2.62 o
  -2   3   7        2.37        3.99      2.72 o
  -1   3   7       20.39       25.35      1.41 o
   0   3   7      126.77      135.59      5.77 o
   1   3   7      106.60      123.50      7.30 o
   2   3   7        1.64        5.16      2.29 o
   3   3   7       38.24       36.82      3.25 o
  -8   4   7        0.10       -1.92      2.33 o
  -7   4   7      290.46      283.46      8.93 o
  -6   4   7       31.42       34.29      4.09 o
  -5   4   7       10.90       12.86      4.78 o
  -4   4   7       12.33       17.96      2.85 o
  -3   4   7       83.91       77.18      4.09 o
  -2   4   7       29.24       27.20      2.99 o
  -1   4   7        9.89       11.14      1.35 o
   0   4   7       10.23       10.47      1.50 o
   1   4   7      148.06      161.01      5.65 o
   2   4   7      105.88      118.09      4.62 o
   3   4   7        4.28        6.17      2.39 o
  -8   5   7       39.74       36.34      3.54 o
  -7   5   7      142.70      145.86     10.21 o
  -6   5   7       31.42       37.00      3.49 o
  -5   5   7      189.03      171.97      6.40 o
  -4   5   7      178.50      172.61      7.13 o
  -3   5   7      229.27      200.63      7.04 o
  -2   5   7      193.20      186.60      6.65 o
  -1   5   7       87.29       90.33      9.58 o
   0   5   7      367.64      413.95     21.89 o
   1   5   7       37.67       37.88      2.11 o
   2   5   7        6.88        7.72      2.41 o
   3   5   7       14.36       21.12      2.54 o
  -8   6   7       15.13       15.13      5.80 o
  -7   6   7       16.93       17.13      3.02 o
  -6   6   7      401.31      405.61     11.39 o
  -5   6   7       76.68       72.50      7.73 o
  -4   6   7        0.07       -1.80      2.06 o
  -3   6   7       35.59       33.80      2.94 o
  -2   6   7       19.62       18.01      2.47 o
  -1   6   7       54.87       56.49      3.52 o
   0   6   7      683.70      738.80     53.83 o
   1   6   7        3.20        3.14      1.29 o
   2   6   7       43.21       40.81      3.99 o
  -8   7   7       13.06       16.32      4.49 o
  -7   7   7      141.84      149.94      7.30 o
  -6   7   7       89.22       94.82      4.97 o
  -5   7   7        3.80        3.96      2.78 o
  -4   7   7        7.89        6.68      2.37 o
  -3   7   7        2.95        3.37      4.47 o
  -2   7   7      177.05      183.78      6.71 o
  -1   7   7       33.35       29.15      3.05 o
   0   7   7        8.91       10.95      2.66 o
   1   7   7       55.41       56.08      2.50 o
   2   7   7        0.05        0.24      2.26 o
  -8   8   7        0.02       -2.47      3.86 o
  -7   8   7       13.71        8.25      3.29 o
  -6   8   7      273.91      252.50     12.59 o
  -5   8   7      166.73      165.30      9.65 o
  -4   8   7       29.41       31.44      2.89 o
  -3   8   7      454.55      407.84     11.32 o
  -2   8   7       16.90       15.22      2.37 o
  -1   8   7      101.21      100.97      4.42 o
   0   8   7      221.00      205.92      6.08 o
   1   8   7       68.29       74.59      3.00 o
   2   8   7       12.38       16.31      2.35 o
  -8   9   7        5.89        6.42      3.09 o
  -7   9   7       27.31       33.46      6.66 o
  -6   9   7        4.32       13.20      5.56 o
  -5   9   7       39.11       35.95      3.92 o
  -4   9   7      117.17       91.95      6.99 o
  -3   9   7        0.02        3.91      2.30 o
  -2   9   7        4.13        4.56      2.12 o
  -1   9   7      164.48      160.69     10.10 o
   0   9   7       11.53        9.35      1.47 o
   1   9   7        8.06        9.00      1.91 o
   2   9   7       76.83       75.71      3.96 o
  -7  10   7       38.04       43.80      5.48 o
  -6  10   7      107.92      107.70     10.79 o
  -5  10   7       32.09       31.21      3.31 o
  -4  10   7      268.20      272.62     12.99 o
  -3  10   7        5.21        4.60      2.34 o
  -2  10   7       14.31        9.83      1.70 o
  -1  10   7        2.81        3.98      3.79 o
   0  10   7        7.74        9.21      1.70 o
   1  10   7       26.97       28.30      2.17 o
   2  10   7        0.01       -2.66      3.11 o
  -7  11   7       53.34       50.67      7.02 o
  -6  11   7        3.01        1.04      2.53 o
  -5  11   7        2.47        4.31      2.81 o
  -4  11   7       10.52       19.57      5.10 o
  -3  11   7       37.40       34.15      3.47 o
  -2  11   7       93.25       88.34      6.78 o
  -1  11   7       25.81       28.19      3.40 o
   0  11   7        9.65        8.45      2.08 o
   1  11   7       44.57       43.48      4.12 o
  -7  12   7       90.76       82.39      6.96 o
  -6  12   7       77.30       64.91      7.28 o
  -5  12   7       14.73       15.50      4.55 o
  -4  12   7       48.54       40.88      4.70 o
  -3  12   7       43.66       44.38      3.71 o
  -2  12   7      103.26       97.68      5.00 o
  -1  12   7        2.87        3.17      2.12 o
   0  12   7       81.59       73.78      8.08 o
   1  12   7      123.26      129.53     11.61 o
  -7  13   7        2.34        0.00      6.05 o
  -6  13   7       14.77       17.02      4.50 o
  -5  13   7        4.64        7.14      3.91 o
  -4  13   7       26.76       22.65      4.27 o
  -3  13   7       32.50       27.98      3.44 o
  -2  13   7       39.54       37.35      3.62 o
  -1  13   7        2.05       -0.40      1.57 o
   0  13   7        5.95        9.33      3.57 o
   1  13   7        0.49        0.40      2.16 o
  -6  14   7        3.29       -5.08      5.53 o
  -5  14   7       27.71       23.74      6.05 o
  -4  14   7        7.21        6.59      3.62 o
  -3  14   7        0.26        2.53      4.85 o
  -2  14   7       87.36       77.92      6.85 o
  -1  14   7       18.69       21.93      2.77 o
   0  14   7        0.13        5.50      2.78 o
  -6  15   7        4.11        3.45      3.91 o
  -5  15   7       17.18       13.71      4.11 o
  -4  15   7      106.55       78.62      7.30 o
  -3  15   7      149.97      133.48      8.44 o
  -2  15   7       23.90       18.06      5.01 o
  -1  15   7        1.04       -1.79      1.92 o
  -4  16   7       44.01       37.03      4.96 o
  -3  16   7      479.45      369.14     16.61 o
  -1  16   7       14.34        9.88      3.04 o
  -1  17   7       68.00       64.94      5.89 o
  -7   0   8       20.96       25.46      5.45 o
  -6   0   8      337.03      365.05     16.53 o
  -5   0   8        7.65       16.41      5.71 o
  -4   0   8        1.13       -3.18      4.46 o
  -3   0   8       26.27       27.80      4.32 o
  -2   0   8      168.51      158.14      8.18 o
  -1   0   8      361.95      353.36     14.99 o
   0   0   8     1238.62     1372.52     49.90 o
   1   0   8        1.21        4.27      4.35 o
  -7   1   8      687.36      745.99     20.05 o
  -6   1   8       32.12       25.60      3.37 o
  -5   1   8       67.49       59.09      4.08 o
  -4   1   8        3.31        1.78      2.40 o
  -3   1   8        8.93       10.48      3.45 o
  -2   1   8       11.45       12.15      3.05 o
  -1   1   8      194.68      207.13      7.76 o
   0   1   8      110.61      133.76      6.05 o
   1   1   8       40.19       46.75      7.16 o
  -7   2   8        0.38        9.87      3.72 o
  -6   2   8      150.93      151.75      7.14 o
  -5   2   8        4.32        9.29      3.81 o
  -4   2   8       82.37       73.46      6.56 o
  -3   2   8       59.70       63.04      4.08 o
  -2   2   8       65.14       68.22      6.73 o
  -1   2   8      212.77      233.80      8.87 o
   0   2   8        1.82        2.41      3.36 o
   1   2   8       19.36       18.90      4.19 o
  -7   3   8       26.05       30.88      3.64 o
  -6   3   8       29.14       29.43      4.67 o
  -5   3   8      316.19      321.06     14.15 o
  -4   3   8       53.13       68.10      6.14 o
  -3   3   8       22.76       23.04      4.03 o
  -2   3   8       42.28       41.22      3.42 o
  -1   3   8      174.89      186.21      8.96 o
   0   3   8       26.15       28.39      4.35 o
   1   3   8      237.06      244.28      9.17 o
  -7   4   8      266.54      301.90     10.29 o
  -6   4   8       25.15       26.04      6.17 o
  -5   4   8        0.54        1.46      3.14 o
  -4   4   8        0.76        0.90      2.65 o
  -3   4   8       72.14       66.50      4.30 o
  -2   4   8        7.52       11.33      3.11 o
  -1   4   8       30.78       29.12      3.90 o
   0   4   8       28.88       35.51      6.49 o
  -7   5   8       77.86       76.32      4.76 o
  -6   5   8       20.53       23.76      3.49 o
  -5   5   8       37.94       35.68      3.40 o
  -4   5   8      101.05       93.68      5.55 o
  -3   5   8       45.88       42.39      3.84 o
  -2   5   8       50.05       53.03      7.85 o
  -1   5   8       50.20       40.17      4.06 o
   0   5   8        0.64        0.47      2.62 o
  -7   6   8       35.70       34.64      3.81 o
  -6   6   8        3.11        5.67      3.25 o
  -5   6   8        9.45        5.06      5.90 o
  -4   6   8      205.55      185.42     10.30 o
  -3   6   8      118.42      104.98      7.05 o
  -2   6   8       79.55       79.45      4.56 o
  -1   6   8        0.45        2.50      4.70 o
   0   6   8        1.46        2.30      3.77 o
  -6   7   8        1.49       -0.39      3.65 o
  -5   7   8        6.75        8.35      2.82 o
  -4   7   8       19.47       19.15      3.31 o
  -3   7   8        1.64        0.42      2.49 o
  -2   7   8        2.75        4.20      4.66 o
  -1   7   8        5.16        5.68      4.58 o
   0   7   8       28.73       26.69      3.25 o
  -6   8   8        3.51        5.00      3.50 o
  -5   8   8      100.34       97.68      5.16 o
  -4   8   8       42.96       39.82      3.64 o
  -3   8   8        4.39        4.90      2.54 o
  -2   8   8       68.55       73.50      6.84 o
  -1   8   8        4.67        4.87      4.57 o
   0   8   8       31.62       24.06      2.99 o
  -6   9   8        3.21       10.20      3.14 o
  -5   9   8        1.48       -0.55      3.12 o
  -4   9   8       30.64       38.51      3.89 o
  -3   9   8        2.73        3.79      2.69 o
  -2   9   8        2.59        2.34      2.91 o
  -1   9   8       48.59       42.24      3.92 o
  -6  10   8       30.03       29.65      3.80 o
  -5  10   8       39.23       37.89      3.74 o
  -4  10   8        0.77        4.72      2.69 o
  -3  10   8       52.82       46.11      5.14 o
  -2  10   8        9.88       16.15      3.27 o
  -1  10   8        0.44       -1.45      2.73 o
  -5  11   8       89.10       86.41      4.92 o
  -4  11   8       23.23       23.73      3.28 o
  -3  11   8        2.22       -0.12      2.98 o
  -2  11   8        0.62        2.41      2.94 o
  -1  11   8       17.83       18.86      3.07 o
  -4  12   8       61.50       58.20      4.82 o
  -3  12   8        7.77        6.23      2.79 o
  -2  12   8       31.78       34.58      5.80 o
 
